# Supplementary material for: Individual- and Community-Level Predictors of Birth Preparedness and Complication Readiness: Multilevel Evidence from Southern Ethiopia
Source: Epidemiologia (Basel). 2026 Jan 14;7(1):13. doi: 10.3390/epidemiologia7010013 (PMC12821691; doi:10.3390/epidemiologia7010013)
Supplement: Supplementary file 1 [file epidemiologia-07-00013-s001.zip]

Archive with 7 entries (7 files):
- Supplementary File S1.pdf
- Supplementary File S2.pdf
- Supplementary File S3.pdf
- Supplementary File S4.pdf
- Supplementary File S5.dta
- Supplementary File S5.sav
- Supplementary File S5.xlsx
