# Supplementary material for: Individual- and Community-Level Predictors of Birth Preparedness and Complication Readiness: Multilevel Evidence from Southern Ethiopia
Source: Epidemiologia (Basel). 2026 Jan 14;7(1):13. doi: 10.3390/epidemiologia7010013 (PMC12821691; doi:10.3390/epidemiologia7010013)
Supplement: Supplementary file 1 [file epidemiologia-07-00013-s001.zip › Supplementary File S5.xlsx]

## Sheet: Data set
Kebele	Place_of_residence	Community_level_literacy	Community_level_wealth	Community_level_women_autonomy	Community_level_road_access	Community_level_distance	@_v1	@_v2	@_v3	@_v4	@_v5	@_v6	@_v7	@_v8	@_v9	@_v10	Use_of_mass_media	@_v11	Source_of_drinking_water	@_v12	Location_of_water_source	@_v13	@_v14	@_v15	Location	@_v16	@_v17	@_v18	@_v19	@_v20	Type_of_toilet	@_v21	@_v22	Location_of_sanitation_facility	@_v23	@_v24	@_v25	House_ownership	@_v26	@_v27	Roof_of_house	@_v28	Floor_of_house	@_v29	Wall_of_house	@_v30	@_v31	@_v32	@_v33
1	1	1	1	1	0	1	27	1	1	3	1	2	30	2	3	4	2	1	1	3	0	1	1	3	0	20	1	0	4	0	0	0	3	0	7	0	1	1	2	1	0	1	0	1	0	1	1	0	0
1	1	0	0	1	0	1	30	1	4	3	1	2	38	2	3	5	2	1	1	3	0	1	1	3	0	42	1	1	3	0	0	0	1	1	7	1	1	1	2	2	0	2	0	2	0	1	1	0	0
1	1	0	0	1	0	1	32	1	1	3	1	2	40	2	3	4	2	1	1	3	0	1	1	3	0	30	1	1	3	0	0	0	1	1	7	0	1	1	3	3	1	3	1	3	1	1	1	0	0
1	1	1	0	1	0	0	20	1	1	3	1	2	25	2	3	4	1	1	1	3	0	1	1	3	0	29	1	1	3	0	0	0	1	1	7	0	1	1	1	2	0	2	0	2	0	0	0	0	0
1	1	1	0	1	0	0	20	1	1	3	1	2	25	2	3	4	1	1	1	3	0	1	1	3	0	29	1	1	3	0	0	0	1	1	7	0	1	1	1	2	0	2	0	2	0	0	0	0	0
1	1	1	0	1	0	0	20	1	1	3	1	2	25	2	3	4	1	1	1	3	0	1	1	3	0	29	1	1	3	0	0	0	1	1	7	0	1	1	1	2	0	2	0	2	0	0	0	0	0
1	1	1	0	1	0	0	20	1	1	3	1	2	25	2	3	4	1	1	1	3	0	1	1	3	0	29	1	1	3	0	0	0	1	1	7	0	1	1	1	2	0	2	0	2	0	0	0	0	0
1	1	1	0	1	0	0	20	1	1	3	1	2	25	2	3	4	1	1	1	3	0	1	1	3	0	29	1	1	3	0	0	0	1	1	7	0	1	1	1	2	0	2	0	2	0	0	0	0	0
1	1	1	0	1	0	0	20	1	1	3	1	2	25	2	3	4	1	1	1	3	0	1	1	3	0	29	1	1	3	0	0	0	1	1	7	0	1	1	1	2	0	2	0	2	0	0	0	0	0
1	1	1	0	1	0	0	20	1	1	3	1	2	25	2	3	4	1	1	1	3	0	1	1	3	0	29	1	1	3	0	0	0	1	1	7	0	1	1	1	2	0	2	0	2	0	0	0	0	0
1	1	0	1	1	0	0	20	1	1	3	1	2	25	2	3	2	1	1	1	3	0	1	1	3	0	1	1	1	3	0	0	0	1	1	7	0	1	1	1	2	0	2	0	2	0	0	0	0	0
1	1	0	1	1	0	0	20	1	1	3	1	2	25	2	3	2	1	1	1	3	0	1	1	3	0	1	1	1	3	0	0	0	1	1	7	0	1	1	1	2	0	2	0	2	0	0	0	0	0
1	1	0	1	1	0	0	20	1	1	3	1	2	25	2	3	2	1	1	1	3	0	1	1	3	0	1	1	1	3	0	0	0	1	1	7	0	1	1	1	2	0	2	0	2	0	0	0	0	0
1	1	0	1	1	0	0	20	1	1	3	1	2	25	2	3	2	1	1	1	3	0	1	1	3	0	1	1	1	3	0	0	0	1	1	7	0	1	1	1	2	0	2	0	2	0	0	0	0	0
1	1	0	1	1	0	0	20	1	1	3	1	2	25	2	3	2	1	1	1	3	0	1	1	3	0	1	1	1	3	0	0	0	1	1	7	0	1	1	1	2	0	2	0	2	0	0	0	0	0
1	1	0	1	1	0	0	20	1	1	3	1	2	25	2	3	2	1	1	1	3	0	1	1	3	0	1	1	1	3	0	0	0	1	1	7	0	1	1	1	2	0	2	0	2	0	0	0	0	0
1	1	0	1	1	0	0	20	1	1	3	1	2	25	2	3	2	1	1	1	3	0	1	1	3	0	1	1	1	3	0	0	0	1	1	7	0	1	1	1	2	0	2	0	2	0	0	0	0	0
1	1	0	1	1	0	0	20	1	1	3	1	2	25	2	3	2	1	1	1	3	0	1	1	3	0	1	1	1	3	0	0	0	1	1	7	0	1	1	1	2	0	2	0	2	0	0	0	0	0
1	1	1	0	1	0	0	20	3	1	3	1	2	25	4	3	4	1	1	1	3	0	1	1	3	0	20	1	0	3	1	1	2	1	1	7	1	1	1	1	3	1	3	1	3	1	1	1	1	1
1	1	1	0	1	0	0	20	3	1	3	1	2	25	4	3	4	1	1	1	3	0	1	1	3	0	20	1	0	3	1	1	2	1	1	7	1	1	1	1	3	1	3	1	3	1	1	1	1	1
1	1	1	0	1	0	0	20	3	1	3	1	2	25	4	3	4	1	1	1	3	0	1	1	3	0	20	1	0	3	1	1	2	1	1	7	1	1	1	1	3	1	3	1	3	1	1	1	1	1
1	1	1	0	1	0	0	20	3	1	3	1	2	25	4	3	4	1	1	1	3	0	1	1	3	0	20	1	0	3	1	1	2	1	1	7	1	1	1	1	3	1	3	1	3	1	1	1	1	1
1	1	1	0	1	0	0	20	3	1	3	1	2	25	4	3	4	1	1	1	3	0	1	1	3	0	20	1	0	3	1	1	2	1	1	7	1	1	1	1	3	1	3	1	3	1	1	1	1	1
1	1	1	0	1	0	0	20	3	1	3	1	2	25	4	3	4	1	1	1	3	0	1	1	3	0	20	1	0	3	1	1	2	1	1	7	1	1	1	1	3	1	3	1	3	1	1	1	1	1
1	1	1	0	1	0	0	20	3	1	3	1	2	25	4	3	4	1	1	1	3	0	1	1	3	0	20	1	0	3	1	1	2	1	1	7	1	1	1	1	3	1	3	1	3	1	1	1	1	1
1	1	1	0	1	0	0	20	1	1	3	1	2	35	3	3	4	2	1	1	3	0	1	1	3	0	24	1	1	3	0	0	0	1	1	7	1	2	0	2	2	0	2	0	2	0	1	0	0	0
1	1	1	0	1	0	0	20	1	1	3	1	2	35	3	3	4	2	1	1	3	0	1	1	3	0	24	1	1	3	0	0	0	1	1	7	1	2	0	2	2	0	2	0	2	0	1	0	0	0
1	1	1	0	1	0	0	20	1	1	3	1	2	35	3	3	4	2	1	1	3	0	1	1	3	0	24	1	1	3	0	0	0	1	1	7	1	2	0	2	2	0	2	0	2	0	1	0	0	0
1	1	1	0	1	0	0	20	1	1	3	1	2	35	3	3	4	2	1	1	3	0	1	1	3	0	24	1	1	3	0	0	0	1	1	7	1	2	0	2	2	0	2	0	2	0	1	0	0	0
1	1	1	0	1	0	0	20	1	1	3	1	2	35	3	3	4	2	1	1	3	0	1	1	3	0	24	1	1	3	0	0	0	1	1	7	1	2	0	2	2	0	2	0	2	0	1	0	0	0
1	1	1	0	1	0	0	20	1	1	3	1	2	35	3	3	4	2	1	1	3	0	1	1	3	0	24	1	1	3	0	0	0	1	1	7	1	2	0	2	2	0	2	0	2	0	1	0	0	0
1	1	1	0	1	0	0	20	1	1	3	1	2	35	3	3	4	2	1	1	3	0	1	1	3	0	24	1	1	3	0	0	0	1	1	7	1	2	0	2	2	0	2	0	2	0	1	0	0	0
1	1	1	0	1	0	0	21	1	1	4	1	2	26	2	4	4	1	1	1	3	0	1	1	3	0	48	1	1	3	0	0	0	1	1	7	0	1	1	3	2	0	2	0	2	0	0	0	0	0
1	1	1	0	1	0	0	21	1	1	4	1	2	26	2	4	4	1	1	1	3	0	1	1	3	0	48	1	1	3	0	0	0	1	1	7	0	1	1	3	2	0	2	0	2	0	0	0	0	0
1	1	1	0	1	0	0	21	1	1	4	1	2	26	2	4	4	1	1	1	3	0	1	1	3	0	48	1	1	3	0	0	0	1	1	7	0	1	1	3	2	0	2	0	2	0	0	0	0	0
1	1	1	0	1	0	0	21	1	1	4	1	2	26	2	4	4	1	1	1	3	0	1	1	3	0	48	1	1	3	0	0	0	1	1	7	0	1	1	3	2	0	2	0	2	0	0	0	0	0
1	1	1	0	1	0	0	21	1	1	4	1	2	26	2	4	4	1	1	1	3	0	1	1	3	0	48	1	1	3	0	0	0	1	1	7	0	1	1	3	2	0	2	0	2	0	0	0	0	0
1	1	1	0	1	0	0	21	1	1	4	1	2	26	2	4	4	1	1	1	3	0	1	1	3	0	48	1	1	3	0	0	0	1	1	7	0	1	1	3	2	0	2	0	2	0	0	0	0	0
1	1	1	0	1	0	0	21	1	1	4	1	2	26	2	4	4	1	1	1	3	0	1	1	3	0	48	1	1	3	0	0	0	1	1	7	0	1	1	3	2	0	2	0	2	0	0	0	0	0
1	1	1	0	1	0	0	22	1	1	3	1	2	25	3	3	4	1	1	1	3	0	1	1	3	0	15	1	1	3	0	0	0	1	1	7	0	2	0	1	2	0	2	0	2	0	0	0	0	0
1	1	1	0	1	0	0	22	1	1	3	1	2	25	3	3	4	1	1	1	3	0	1	1	3	0	15	1	1	3	0	0	0	1	1	7	0	2	0	1	2	0	2	0	2	0	0	0	0	0
1	1	1	0	1	0	0	22	1	1	3	1	2	25	3	3	4	1	1	1	3	0	1	1	3	0	15	1	1	3	0	0	0	1	1	7	0	2	0	1	2	0	2	0	2	0	0	0	0	0
1	1	1	0	1	0	0	22	1	1	3	1	2	25	3	3	4	1	1	1	3	0	1	1	3	0	15	1	1	3	0	0	0	1	1	7	0	2	0	1	2	0	2	0	2	0	0	0	0	0
1	1	1	0	1	0	0	22	1	1	3	1	2	25	3	3	4	1	1	1	3	0	1	1	3	0	15	1	1	3	0	0	0	1	1	7	0	2	0	1	2	0	2	0	2	0	0	0	0	0
1	1	1	0	1	0	0	22	1	1	3	1	2	25	3	3	4	1	1	1	3	0	1	1	3	0	15	1	1	3	0	0	0	1	1	7	0	2	0	1	2	0	2	0	2	0	0	0	0	0
1	1	1	0	1	0	0	22	1	1	3	1	2	25	3	3	4	1	1	1	3	0	1	1	3	0	15	1	1	3	0	0	0	1	1	7	0	2	0	1	2	0	2	0	2	0	0	0	0	0
1	1	1	0	0	0	0	22	1	1	3	1	2	26	3	4	4	1	1	1	3	0	1	1	3	0	35	1	1	3	0	0	0	1	1	7	1	2	0	3	2	0	2	0	2	0	0	0	0	0
1	1	1	0	0	0	0	22	1	1	3	1	2	26	3	4	4	1	1	1	3	0	1	1	3	0	35	1	1	3	0	0	0	1	1	7	1	2	0	3	2	0	2	0	2	0	0	0	0	0
1	1	1	0	0	0	0	22	1	1	3	1	2	26	3	4	4	1	1	1	3	0	1	1	3	0	35	1	1	3	0	0	0	1	1	7	1	2	0	3	2	0	2	0	2	0	0	0	0	0
1	1	1	0	0	0	0	22	1	1	3	1	2	26	3	4	4	1	1	1	3	0	1	1	3	0	35	1	1	3	0	0	0	1	1	7	1	2	0	3	2	0	2	0	2	0	0	0	0	0
1	1	1	0	0	0	0	22	1	1	3	1	2	26	3	4	4	1	1	1	3	0	1	1	3	0	35	1	1	3	0	0	0	1	1	7	1	2	0	3	2	0	2	0	2	0	0	0	0	0
1	1	1	0	0	0	0	22	1	1	3	1	2	26	3	4	4	1	1	1	3	0	1	1	3	0	35	1	1	3	0	0	0	1	1	7	1	2	0	3	2	0	2	0	2	0	0	0	0	0
1	1	1	0	0	0	0	22	1	1	2	1	2	26	3	4	4	1	1	1	3	0	1	1	3	0	35	1	1	3	0	0	0	1	1	7	1	2	0	3	2	0	2	0	2	0	0	0	0	0
1	1	1	1	1	0	0	22	3	1	3	1	2	27	2	3	4	1	1	1	3	0	1	1	3	0	26	1	1	3	0	0	0	1	1	7	0	1	1	2	2	0	2	0	2	0	1	1	0	0
1	1	1	1	1	0	0	22	3	1	3	1	2	27	2	3	4	1	1	1	3	0	1	1	3	0	26	1	1	3	0	0	0	1	1	7	0	1	1	2	2	0	2	0	2	0	1	1	0	0
1	1	1	1	1	0	0	22	3	1	3	1	2	27	2	3	4	1	1	1	3	0	1	1	3	0	26	1	1	3	0	0	0	1	1	7	0	1	1	2	2	0	2	0	2	0	1	1	0	0
1	1	1	1	1	0	0	22	3	1	3	1	2	27	2	3	4	1	1	1	3	0	1	1	3	0	26	1	1	3	0	0	0	1	1	7	0	1	1	2	2	0	2	0	2	0	1	1	0	0
1	1	1	1	1	0	0	22	3	1	3	1	2	27	2	3	4	1	1	1	3	0	1	1	3	0	26	1	1	3	0	0	0	1	1	7	0	1	1	2	2	0	2	0	2	0	1	1	0	0
1	1	1	1	1	0	0	22	3	1	3	1	2	27	2	3	4	1	1	1	3	0	1	1	3	0	26	1	1	3	0	0	0	1	1	7	0	1	1	2	2	0	2	0	2	0	1	1	0	0
1	1	1	1	1	0	0	24	1	1	3	1	2	28	2	4	4	1	1	1	3	0	1	1	3	0	38	1	1	3	0	0	0	1	1	7	1	1	1	2	2	0	2	0	2	0	1	1	0	0
1	1	1	1	1	0	0	24	1	1	3	1	2	28	2	4	4	1	1	1	3	0	1	1	3	0	38	1	1	3	0	0	0	1	1	7	1	1	1	2	2	0	2	0	2	0	1	1	0	0
1	1	1	1	1	0	0	24	1	1	3	1	2	28	2	4	4	1	1	1	3	0	1	1	3	0	38	1	1	3	0	0	0	1	1	7	1	1	1	2	2	0	2	0	2	0	1	1	0	0
1	1	1	1	1	0	0	24	1	1	3	1	2	28	2	4	4	1	1	1	3	0	1	1	3	0	38	1	1	3	0	0	0	1	1	7	1	1	1	2	2	0	2	0	2	0	1	1	0	0
1	1	1	1	1	0	0	24	1	1	3	1	2	28	2	4	4	1	1	1	3	0	1	1	3	0	38	1	1	3	0	0	0	1	1	7	1	1	1	2	2	0	2	0	2	0	1	1	0	0
1	1	1	1	1	0	0	24	1	1	3	1	2	28	2	4	4	1	1	1	3	0	1	1	3	0	38	1	1	3	0	0	0	1	1	7	1	1	1	2	2	0	2	0	2	0	1	1	0	0
1	1	1	0	1	0	0	24	1	1	3	1	2	28	3	3	4	1	1	1	3	0	1	1	3	0	45	1	1	3	0	0	0	1	1	7	0	2	0	3	3	1	3	1	3	1	1	1	0	0
1	1	1	0	1	0	0	24	1	1	3	1	2	28	3	3	4	1	1	1	3	0	1	1	3	0	45	1	1	3	0	0	0	1	1	7	0	2	0	3	3	1	3	1	3	1	1	1	0	0
1	1	1	0	1	0	0	24	1	1	3	1	2	28	3	3	4	1	1	1	3	0	1	1	3	0	45	1	1	3	0	0	0	1	1	7	0	2	0	3	3	1	3	1	3	1	1	1	0	0
1	1	1	0	1	0	0	24	1	1	3	1	2	28	3	3	4	1	1	1	3	0	1	1	3	0	45	1	1	3	0	0	0	1	1	7	0	2	0	3	3	1	3	1	3	1	1	1	0	0
1	1	1	0	1	0	0	24	1	1	3	1	2	28	3	3	4	1	1	1	3	0	1	1	3	0	45	1	1	3	0	0	0	1	1	7	0	2	0	3	3	1	3	1	3	1	1	1	0	0
1	1	1	0	1	0	0	24	1	1	3	1	2	28	3	3	4	1	1	1	3	0	1	1	3	0	45	1	1	3	0	0	0	1	1	7	0	2	0	3	3	1	3	1	3	1	1	1	0	0
1	1	1	0	1	0	0	24	1	1	2	1	2	28	3	3	4	1	1	1	3	0	1	1	3	0	45	1	1	3	0	0	0	1	1	7	0	2	0	3	3	1	3	1	3	1	1	1	0	0
1	1	1	0	1	0	0	24	1	1	3	1	2	22	3	3	4	2	1	1	3	0	1	1	3	0	15	1	1	3	0	0	0	1	1	7	1	2	0	2	2	0	2	0	2	0	1	0	0	0
1	1	1	0	1	0	0	24	1	1	3	1	2	22	3	3	4	2	1	1	3	0	1	1	3	0	15	1	1	3	0	0	0	1	1	7	1	2	0	2	2	0	2	0	2	0	1	0	0	0
1	1	1	0	1	0	0	24	1	1	3	1	2	22	3	3	4	2	1	1	3	0	1	1	3	0	15	1	1	3	0	0	0	1	1	7	1	2	0	2	2	0	2	0	2	0	1	0	0	0
1	1	1	0	1	0	0	24	1	1	3	1	2	22	3	3	4	2	1	1	3	0	1	1	3	0	15	1	1	3	0	0	0	1	1	7	1	2	0	2	2	0	2	0	2	0	1	0	0	0
1	1	1	0	1	0	0	24	1	1	3	1	2	22	3	3	4	2	1	1	3	0	1	1	3	0	15	1	1	3	0	0	0	1	1	7	1	2	0	2	2	0	2	0	2	0	1	0	0	0
1	1	1	0	1	0	0	24	1	1	3	1	2	22	3	3	4	2	1	1	3	0	1	1	3	0	15	1	1	3	0	0	0	1	1	7	1	2	0	2	2	0	2	0	2	0	1	0	0	0
1	1	1	0	1	0	0	24	1	1	3	1	2	22	3	3	4	2	1	1	3	0	1	1	3	0	15	1	1	3	0	0	0	1	1	7	1	2	0	2	2	0	2	0	2	0	1	0	0	0
1	1	1	1	1	0	0	24	1	1	3	1	2	28	2	3	4	1	1	1	3	0	1	1	3	0	37	1	1	3	0	0	0	1	1	7	0	1	1	2	2	0	2	0	2	0	0	0	0	0
1	1	1	1	1	0	0	24	1	1	3	1	2	28	2	3	4	1	1	1	3	0	1	1	3	0	37	1	1	3	0	0	0	1	1	7	0	1	1	2	2	0	2	0	2	0	0	0	0	0
1	1	1	1	1	0	0	24	1	1	3	1	2	28	2	3	4	1	1	1	3	0	1	1	3	0	37	1	1	3	0	0	0	1	1	7	0	1	1	2	2	0	2	0	2	0	0	0	0	0
1	1	1	1	1	0	0	24	1	1	3	1	2	28	2	3	4	1	1	1	3	0	1	1	3	0	37	1	1	3	0	0	0	1	1	7	0	1	1	2	2	0	2	0	2	0	0	0	0	0
1	1	1	1	1	0	0	24	1	1	3	1	2	28	2	3	4	1	1	1	3	0	1	1	3	0	37	1	1	3	0	0	0	1	1	7	0	1	1	2	2	0	2	0	2	0	0	0	0	0
1	1	1	1	1	0	0	24	1	1	3	1	2	28	2	3	4	1	1	1	3	0	1	1	3	0	37	1	1	3	0	0	0	1	1	7	0	1	1	2	2	0	2	0	2	0	0	0	0	0
1	1	1	0	1	0	0	25	1	1	3	1	2	35	3	3	4	2	1	1	3	0	1	1	3	0	15	1	1	3	0	0	0	1	1	7	1	2	0	2	2	0	2	0	2	0	0	0	0	0
1	1	1	1	0	0	0	25	1	1	3	1	2	30	3	3	4	1	1	1	3	0	1	1	3	0	20	1	0	3	0	0	0	1	1	7	0	2	0	1	2	0	2	0	2	0	0	0	0	0
1	1	1	1	1	0	0	25	1	1	3	1	2	30	3	3	4	1	1	1	3	0	1	1	3	0	21	1	1	3	0	0	0	1	1	7	1	2	0	1	2	0	2	0	2	0	0	0	0	0
1	1	1	0	1	0	0	25	1	1	3	1	2	35	3	3	4	2	1	1	3	0	1	1	3	0	15	1	1	3	0	0	0	1	1	7	1	2	0	2	2	0	2	0	2	0	0	0	0	0
1	1	1	1	0	0	0	25	1	1	3	1	2	30	3	3	4	1	1	1	3	0	1	1	3	0	20	1	0	3	0	0	0	1	1	7	0	2	0	1	2	0	2	0	2	0	0	0	0	0
1	1	1	1	1	0	0	25	1	1	3	1	2	30	3	3	4	1	1	1	3	0	1	1	3	0	21	1	1	3	0	0	0	1	1	7	1	2	0	1	2	0	2	0	2	0	0	0	0	0
1	1	1	0	1	0	0	25	1	1	3	1	2	35	3	3	4	2	1	1	3	0	1	1	3	0	15	1	1	3	0	0	0	1	1	7	1	2	0	2	2	0	2	0	2	0	0	0	0	0
1	1	1	1	0	0	0	25	1	1	3	1	2	30	3	3	4	1	1	1	3	0	1	1	3	0	20	1	0	3	0	0	0	1	1	7	0	2	0	1	2	0	2	0	2	0	0	0	0	0
1	1	1	1	1	0	0	25	1	1	3	1	2	30	3	3	4	1	1	1	3	0	1	1	3	0	21	1	1	3	0	0	0	1	1	7	1	2	0	1	2	0	2	0	2	0	0	0	0	0
1	1	1	0	1	0	0	25	1	1	3	1	2	35	3	3	4	2	1	1	3	0	1	1	3	0	15	1	1	3	0	0	0	1	1	7	1	2	0	2	2	0	2	0	2	0	0	0	0	0
1	1	1	1	0	0	0	25	1	1	3	1	2	30	3	3	4	1	1	1	3	0	1	1	3	0	20	1	0	3	0	0	0	1	1	7	0	2	0	1	2	0	2	0	2	0	0	0	0	0
1	1	1	1	1	0	0	25	1	1	3	1	2	30	3	3	4	1	1	1	3	0	1	1	3	0	21	1	1	3	0	0	0	1	1	7	1	2	0	1	2	0	2	0	2	0	0	0	0	0
1	1	1	0	1	0	0	25	1	1	3	1	2	35	3	3	4	2	1	1	3	0	1	1	3	0	15	1	1	3	0	0	0	1	1	7	1	2	0	2	2	0	2	0	2	0	0	0	0	0
1	1	1	1	0	0	0	25	1	1	3	1	2	30	3	3	4	1	1	1	3	0	1	1	3	0	20	1	0	3	0	0	0	1	1	7	0	2	0	1	2	0	2	0	2	0	0	0	0	0
1	1	1	1	1	0	0	25	1	1	3	1	2	30	3	3	4	1	1	1	3	0	1	1	3	0	21	1	1	3	0	0	0	1	1	7	1	2	0	1	2	0	2	0	2	0	0	0	0	0
1	1	1	0	1	0	0	25	1	1	3	1	2	35	3	3	4	2	1	1	3	0	1	1	3	0	15	1	1	3	0	0	0	1	1	7	1	2	0	2	2	0	2	0	2	0	0	0	0	0
1	1	1	1	0	0	0	25	1	1	3	1	2	30	3	3	4	1	1	1	3	0	1	1	3	0	20	1	0	3	0	0	0	1	1	7	0	2	0	1	2	0	2	0	2	0	0	0	0	0
1	1	1	1	1	0	0	25	1	1	3	1	2	30	3	3	4	1	1	1	3	0	1	1	3	0	21	1	1	3	0	0	0	1	1	7	1	2	0	1	2	0	2	0	2	0	0	0	0	0
1	1	1	0	1	0	0	25	1	1	3	1	2	35	3	3	4	2	1	1	3	0	1	1	3	0	15	1	1	3	0	0	0	1	1	7	1	2	0	2	2	0	2	0	2	0	0	0	0	0
1	1	1	0	1	0	0	25	1	1	3	1	2	30	2	3	4	2	1	1	3	0	1	1	3	0	4	1	0	3	0	0	0	1	1	7	1	1	1	1	2	0	2	0	2	0	0	0	0	0
1	1	1	0	1	0	0	25	1	1	3	1	2	28	2	5	4	1	1	1	3	0	1	1	3	0	10	1	0	4	0	0	0	3	0	7	1	1	1	3	1	0	1	0	1	0	1	1	0	0
1	1	1	0	1	0	0	25	1	1	3	1	2	30	2	3	4	2	1	1	3	0	1	1	3	0	4	1	0	3	0	0	0	1	1	7	1	1	1	1	2	0	2	0	2	0	0	0	0	0
1	1	1	0	1	0	0	25	1	1	3	1	2	28	2	5	4	1	1	1	3	0	1	1	3	0	10	1	0	4	0	0	0	3	0	7	1	1	1	3	1	0	1	0	1	0	1	1	0	0
1	1	1	0	1	0	0	25	1	1	3	1	2	30	2	3	4	2	1	1	3	0	1	1	3	0	4	1	0	3	0	0	0	1	1	7	1	1	1	1	2	0	2	0	2	0	0	0	0	0
1	1	1	0	1	0	0	25	1	1	3	1	2	28	2	5	4	1	1	1	3	0	1	1	3	0	10	1	0	4	0	0	0	3	0	7	1	1	1	3	1	0	1	0	1	0	1	1	0	0
1	1	1	0	1	0	0	25	1	1	3	1	2	30	2	3	4	2	1	1	3	0	1	1	3	0	4	1	0	3	0	0	0	1	1	7	1	1	1	1	2	0	2	0	2	0	0	0	0	0
1	1	1	0	1	0	0	25	1	1	3	1	2	28	2	5	4	1	1	1	3	0	1	1	3	0	10	1	0	4	0	0	0	3	0	7	1	1	1	3	1	0	1	0	1	0	1	1	0	0
1	1	1	0	1	0	0	25	1	1	3	1	2	30	2	3	4	2	1	1	3	0	1	1	3	0	4	1	0	3	0	0	0	1	1	7	1	1	1	1	2	0	2	0	2	0	0	0	0	0
1	1	1	0	1	0	0	25	1	1	3	1	2	28	2	5	4	1	1	1	3	0	1	1	3	0	10	1	0	4	0	0	0	3	0	7	1	1	1	3	1	0	1	0	1	0	1	1	0	0
1	1	1	0	1	0	0	25	1	1	3	1	2	30	2	3	4	2	1	1	3	0	1	1	3	0	4	1	0	3	0	0	0	1	1	7	1	1	1	1	2	0	2	0	2	0	0	0	0	0
1	1	1	0	1	0	0	25	1	1	3	1	2	28	2	5	4	1	1	1	3	0	1	1	3	0	10	1	0	4	0	0	0	3	0	7	1	1	1	3	1	0	1	0	1	0	1	1	0	0
1	1	1	0	1	0	0	25	1	1	3	1	2	30	2	3	4	2	1	1	3	0	1	1	3	0	4	1	0	3	0	0	0	1	1	7	1	1	1	1	2	0	2	0	2	0	0	0	0	0
1	1	1	0	1	0	0	25	1	1	3	1	2	28	2	5	4	1	1	1	3	0	1	1	3	0	10	1	0	4	0	0	0	3	0	7	1	1	1	3	1	0	1	0	1	0	1	1	0	0
1	1	0	1	1	0	0	25	1	1	4	1	2	32	2	3	2	1	1	1	3	0	1	1	3	0	20	1	1	3	0	0	0	1	1	7	0	1	1	3	2	0	2	0	2	0	1	0	0	0
1	1	0	1	1	0	0	25	1	1	4	1	2	32	2	3	2	1	1	1	3	0	1	1	3	0	20	1	1	3	0	0	0	1	1	7	0	1	1	3	2	0	2	0	2	0	1	0	0	0
1	1	0	1	1	0	0	25	1	1	4	1	2	32	2	3	2	1	1	1	3	0	1	1	3	0	20	1	1	3	0	0	0	1	1	7	0	1	1	3	2	0	2	0	2	0	1	0	0	0
1	1	0	1	1	0	0	25	1	1	4	1	2	32	2	3	2	1	1	1	3	0	1	1	3	0	20	1	1	3	0	0	0	1	1	7	0	1	1	3	2	0	2	0	2	0	1	0	0	0
1	1	0	1	1	0	0	25	1	1	4	1	2	32	2	3	2	1	1	1	3	0	1	1	3	0	20	1	1	3	0	0	0	1	1	7	0	1	1	3	2	0	2	0	2	0	1	0	0	0
1	1	0	1	1	0	0	25	1	1	4	1	2	32	2	3	2	1	1	1	3	0	1	1	3	0	20	1	1	3	0	0	0	1	1	7	0	1	1	3	2	0	2	0	2	0	1	0	0	0
1	1	0	1	1	0	0	25	1	1	4	1	2	32	2	3	2	1	1	1	3	0	1	1	3	0	20	1	1	3	0	0	0	1	1	7	0	1	1	3	2	0	2	0	2	0	1	0	0	0
1	1	0	1	1	0	0	25	1	1	4	1	2	32	2	3	2	1	1	1	3	0	1	1	3	0	20	1	1	3	0	0	0	1	1	7	0	1	1	3	2	0	2	0	2	0	1	0	0	0
1	1	1	1	1	0	0	25	1	1	3	1	2	28	3	3	4	2	1	1	3	0	1	1	3	0	15	1	1	3	0	0	0	1	1	7	1	2	0	2	2	0	2	0	2	0	0	0	0	0
1	1	1	1	1	0	0	25	1	1	3	1	2	28	3	3	4	2	1	1	3	0	1	1	3	0	15	1	1	3	0	0	0	1	1	7	1	2	0	2	2	0	2	0	2	0	0	0	0	0
1	1	1	1	1	0	0	25	1	1	3	1	2	28	3	3	4	2	1	1	3	0	1	1	3	0	15	1	1	3	0	0	0	1	1	7	1	2	0	2	2	0	2	0	2	0	0	0	0	0
1	1	1	1	1	0	0	25	1	1	3	1	2	28	3	3	4	2	1	1	3	0	1	1	3	0	15	1	1	3	0	0	0	1	1	7	1	2	0	2	2	0	2	0	2	0	0	0	0	0
1	1	1	1	1	0	0	25	1	1	3	1	2	28	3	3	4	2	1	1	3	0	1	1	3	0	15	1	1	3	0	0	0	1	1	7	1	2	0	2	2	0	2	0	2	0	0	0	0	0
1	1	1	1	1	0	0	25	1	1	3	1	2	28	3	3	4	2	1	1	3	0	1	1	3	0	15	1	1	3	0	0	0	1	1	7	1	2	0	2	2	0	2	0	2	0	0	0	0	0
1	1	1	0	1	0	0	25	1	1	3	1	2	30	3	4	4	1	1	1	3	0	1	1	3	0	20	1	1	3	0	0	0	1	1	7	0	2	0	2	2	0	2	0	2	0	0	0	0	0
1	1	1	0	1	0	0	25	1	1	3	1	2	30	3	3	4	2	5	1	3	0	5	1	3	0	5	0	0	4	0	0	0	1	1	7	1	2	0	3	3	1	3	1	3	1	0	0	0	0
1	1	1	0	1	0	0	25	1	1	3	1	2	30	3	4	4	1	1	1	3	0	1	1	3	0	20	1	1	3	0	0	0	1	1	7	0	2	0	2	2	0	2	0	2	0	0	0	0	0
1	1	1	0	1	0	0	25	1	1	3	1	2	30	3	3	4	2	5	1	3	0	5	1	3	0	5	0	0	4	0	0	0	1	1	7	1	2	0	3	3	1	3	1	3	1	0	0	0	0
1	1	1	0	1	0	0	25	1	1	3	1	2	30	3	4	4	1	1	1	3	0	1	1	3	0	20	1	1	3	0	0	0	1	1	7	0	2	0	2	2	0	2	0	2	0	0	0	0	0
1	1	1	0	1	0	0	25	1	1	3	1	2	30	3	3	4	2	5	1	3	0	5	1	3	0	5	0	0	4	0	0	0	1	1	7	1	2	0	3	3	1	3	1	3	1	0	0	0	0
1	1	1	0	1	0	0	25	1	1	3	1	2	30	3	4	4	1	1	1	3	0	1	1	3	0	20	1	1	3	0	0	0	1	1	7	0	2	0	2	2	0	2	0	2	0	0	0	0	0
1	1	1	0	1	0	0	25	1	1	3	1	2	30	3	3	4	2	5	1	3	0	5	1	3	0	5	0	0	4	0	0	0	1	1	7	1	2	0	3	3	1	3	1	3	1	0	0	0	0
1	1	1	0	1	0	0	25	1	1	3	1	2	30	3	4	4	1	1	1	3	0	1	1	3	0	20	1	1	3	0	0	0	1	1	7	0	2	0	2	2	0	2	0	2	0	0	0	0	0
1	1	1	0	1	0	0	25	1	1	3	1	2	30	3	3	4	2	5	1	3	0	5	1	3	0	5	0	0	4	0	0	0	1	1	7	1	2	0	3	3	1	3	1	3	1	0	0	0	0
1	1	1	0	1	0	0	25	1	1	3	1	2	30	3	4	4	1	1	1	3	0	1	1	3	0	20	1	1	3	0	0	0	1	1	7	0	2	0	2	2	0	2	0	2	0	0	0	0	0
1	1	1	0	1	0	0	25	1	1	3	1	2	30	3	3	4	2	5	1	3	0	5	1	3	0	5	0	0	4	0	0	0	1	1	7	1	2	0	3	3	1	3	1	3	1	0	0	0	0
1	1	1	0	1	0	0	25	1	1	3	1	2	30	3	4	4	1	1	1	3	0	1	1	3	0	20	1	1	3	0	0	0	1	1	7	0	2	0	2	2	0	2	0	2	0	0	0	0	0
1	1	1	0	1	0	0	25	1	1	3	1	2	30	3	3	4	2	5	1	3	0	5	1	3	0	5	0	0	4	0	0	0	1	1	7	1	2	0	3	3	1	3	1	3	1	0	0	0	0
1	1	1	0	0	0	0	25	1	1	3	2	2	27	3	3	4	1	1	1	3	0	1	1	3	0	15	1	1	3	0	0	0	1	1	7	0	2	0	1	2	0	2	0	2	0	1	1	0	0
1	1	1	0	0	0	0	25	1	1	3	2	2	27	3	3	4	1	1	1	3	0	1	1	3	0	15	1	1	3	0	0	0	1	1	7	0	2	0	1	2	0	2	0	2	0	1	1	0	0
1	1	1	0	0	0	0	25	1	1	3	2	2	27	3	3	4	1	1	1	3	0	1	1	3	0	15	1	1	3	0	0	0	1	1	7	0	2	0	1	2	0	2	0	2	0	1	1	0	0
1	1	1	0	0	0	0	25	1	1	3	2	2	27	3	3	4	1	1	1	3	0	1	1	3	0	15	1	1	3	0	0	0	1	1	7	0	2	0	1	2	0	2	0	2	0	1	1	0	0
1	1	1	0	0	0	0	25	1	1	3	2	2	27	3	3	4	1	1	1	3	0	1	1	3	0	15	1	1	3	0	0	0	1	1	7	0	2	0	1	2	0	2	0	2	0	1	1	0	0
1	1	1	0	0	0	0	25	1	1	3	2	2	27	3	3	4	1	1	1	3	0	1	1	3	0	15	1	1	3	0	0	0	1	1	7	0	2	0	1	2	0	2	0	2	0	1	1	0	0
1	1	1	0	0	0	0	25	1	1	3	2	2	27	3	3	4	1	1	1	3	0	1	1	3	0	15	1	1	3	0	0	0	1	1	7	0	2	0	1	2	0	2	0	2	0	1	1	0	0
1	1	0	1	1	0	0	26	1	1	3	1	2	30	3	3	4	2	1	1	3	0	1	1	3	0	5	1	1	3	0	0	0	1	1	7	0	2	0	1	2	0	2	0	2	0	0	0	0	0
1	1	1	0	1	0	0	26	1	1	3	1	2	30	3	3	4	2	1	1	3	0	1	1	3	0	15	1	1	3	0	0	0	1	1	7	1	2	0	2	2	0	2	0	2	0	1	0	0	0
1	1	0	1	1	0	0	26	1	1	3	1	2	30	3	3	4	2	1	1	3	0	1	1	3	0	5	1	1	3	0	0	0	1	1	7	0	2	0	1	2	0	2	0	2	0	0	0	0	0
1	1	0	1	1	0	0	26	1	1	3	1	2	30	3	3	4	2	1	1	3	0	1	1	3	0	5	1	1	3	0	0	0	1	1	7	0	2	0	1	2	0	2	0	2	0	0	0	0	0
1	1	1	0	1	0	0	26	1	1	3	1	2	30	3	3	4	2	1	1	3	0	1	1	3	0	15	1	1	3	0	0	0	1	1	7	1	2	0	2	2	0	2	0	2	0	1	0	0	0
1	1	0	1	1	0	0	26	1	1	3	1	2	30	3	3	4	2	1	1	3	0	1	1	3	0	5	1	1	3	0	0	0	1	1	7	0	2	0	1	2	0	2	0	2	0	0	0	0	0
1	1	1	0	1	0	0	26	1	1	3	1	2	30	3	3	4	2	1	1	3	0	1	1	3	0	15	1	1	3	0	0	0	1	1	7	1	2	0	2	2	0	2	0	2	0	1	0	0	0
1	1	0	1	1	0	0	26	1	1	3	1	2	30	3	3	4	2	1	1	3	0	1	1	3	0	5	1	1	3	0	0	0	1	1	7	0	2	0	1	2	0	2	0	2	0	0	0	0	0
1	1	1	0	1	0	0	26	1	1	3	1	2	30	3	3	4	2	1	1	3	0	1	1	3	0	15	1	1	3	0	0	0	1	1	7	1	2	0	2	2	0	2	0	2	0	1	0	0	0
1	1	0	1	1	0	0	26	1	1	3	1	2	30	3	3	4	2	1	1	3	0	1	1	3	0	5	1	1	3	0	0	0	1	1	7	0	2	0	1	2	0	2	0	2	0	0	0	0	0
1	1	1	0	1	0	0	26	1	1	3	1	2	30	3	3	4	2	1	1	3	0	1	1	3	0	15	1	1	3	0	0	0	1	1	7	1	2	0	2	2	0	2	0	2	0	1	0	0	0
1	1	0	1	1	0	0	26	1	1	3	1	2	30	3	3	4	2	1	1	3	0	1	1	3	0	5	1	1	3	0	0	0	1	1	7	0	2	0	1	2	0	2	0	2	0	0	0	0	0
1	1	1	0	1	0	0	26	1	1	3	1	2	30	3	3	4	2	1	1	3	0	1	1	3	0	15	1	1	3	0	0	0	1	1	7	1	2	0	2	2	0	2	0	2	0	1	0	0	0
1	1	0	1	1	0	0	26	1	1	3	1	2	30	3	3	4	2	1	1	3	0	1	1	3	0	5	1	1	3	0	0	0	1	1	7	0	2	0	1	2	0	2	0	2	0	0	0	0	0
1	1	1	0	1	0	0	26	1	1	3	1	2	30	3	3	4	2	1	1	3	0	1	1	3	0	15	1	1	3	0	0	0	1	1	7	1	2	0	2	2	0	2	0	2	0	1	0	0	0
1	1	1	0	1	0	0	26	1	1	3	1	2	35	3	3	4	2	1	1	3	0	1	1	3	0	20	1	1	3	0	0	0	1	1	7	1	2	0	2	2	0	2	0	2	0	1	0	0	0
1	1	1	0	1	0	0	26	1	1	3	1	2	35	3	3	4	2	1	1	3	0	1	1	3	0	20	1	1	3	0	0	0	1	1	7	1	2	0	2	2	0	2	0	2	0	1	0	0	0
1	1	1	0	1	0	0	26	1	1	3	1	2	35	3	3	4	2	1	1	3	0	1	1	3	0	20	1	1	3	0	0	0	1	1	7	1	2	0	2	2	0	2	0	2	0	1	0	0	0
1	1	1	0	1	0	0	26	1	1	3	1	2	35	3	3	4	2	1	1	3	0	1	1	3	0	20	1	1	3	0	0	0	1	1	7	1	2	0	2	2	0	2	0	2	0	1	0	0	0
1	1	1	0	1	0	0	26	1	1	3	1	2	35	3	3	4	2	1	1	3	0	1	1	3	0	20	1	1	3	0	0	0	1	1	7	1	2	0	2	2	0	2	0	2	0	1	0	0	0
1	1	1	0	1	0	0	26	1	1	3	1	2	35	3	3	4	2	1	1	3	0	1	1	3	0	20	1	1	3	0	0	0	1	1	7	1	2	0	2	2	0	2	0	2	0	1	0	0	0
1	1	1	0	1	0	0	26	1	1	3	1	2	35	3	3	4	2	1	1	3	0	1	1	3	0	20	1	1	3	0	0	0	1	1	7	1	2	0	2	2	0	2	0	2	0	1	0	0	0
1	1	1	1	1	0	0	26	1	1	3	1	2	30	2	3	4	2	1	1	3	0	1	1	3	0	20	1	0	4	0	0	0	3	0	7	0	1	1	2	1	0	1	0	1	0	1	1	0	0
1	1	1	1	1	0	0	26	1	1	3	1	2	30	2	3	4	2	1	1	3	0	1	1	3	0	20	1	0	4	0	0	0	3	0	7	0	1	1	2	1	0	1	0	1	0	1	1	0	0
1	1	1	1	1	0	0	26	1	1	3	1	2	30	2	3	4	2	1	1	3	0	1	1	3	0	20	1	0	4	0	0	0	3	0	7	0	1	1	2	1	0	1	0	1	0	1	1	0	0
1	1	1	1	1	0	0	26	1	1	3	1	2	30	2	3	4	2	1	1	3	0	1	1	3	0	20	1	0	4	0	0	0	3	0	7	0	1	1	2	1	0	1	0	1	0	1	1	0	0
1	1	1	1	1	0	0	26	1	1	3	1	2	30	2	3	4	2	1	1	3	0	1	1	3	0	20	1	0	4	0	0	0	3	0	7	0	1	1	2	1	0	1	0	1	0	1	1	0	0
1	1	1	1	1	0	0	26	1	1	3	1	2	30	2	3	4	2	1	1	3	0	1	1	3	0	20	1	0	4	0	0	0	3	0	7	0	1	1	2	1	0	1	0	1	0	1	1	0	0
1	1	1	1	1	0	0	26	1	1	3	1	2	30	2	3	4	2	1	1	3	0	1	1	3	0	20	1	0	4	0	0	0	3	0	7	0	1	1	2	1	0	1	0	1	0	1	1	0	0
1	1	1	0	0	0	0	27	1	1	4	1	2	35	3	3	4	2	1	1	3	0	1	1	3	0	30	1	1	3	0	0	0	1	1	7	0	2	0	1	2	0	2	0	2	0	0	0	0	0
1	1	1	0	0	0	0	27	1	1	4	1	2	35	3	3	4	2	1	1	3	0	1	1	3	0	30	1	1	3	0	0	0	1	1	7	0	2	0	1	2	0	2	0	2	0	0	0	0	0
1	1	1	0	0	0	0	27	1	1	4	1	2	35	3	3	4	2	1	1	3	0	1	1	3	0	30	1	1	3	0	0	0	1	1	7	0	2	0	1	2	0	2	0	2	0	0	0	0	0
1	1	1	0	0	0	0	27	1	1	4	1	2	35	3	3	4	2	1	1	3	0	1	1	3	0	30	1	1	3	0	0	0	1	1	7	0	2	0	1	2	0	2	0	2	0	0	0	0	0
1	1	1	0	0	0	0	27	1	1	4	1	2	35	3	3	4	2	1	1	3	0	1	1	3	0	30	1	1	3	0	0	0	1	1	7	0	2	0	1	2	0	2	0	2	0	0	0	0	0
1	1	1	0	0	0	0	27	1	1	4	1	2	35	3	3	4	2	1	1	3	0	1	1	3	0	30	1	1	3	0	0	0	1	1	7	0	2	0	1	2	0	2	0	2	0	0	0	0	0
1	1	1	0	0	0	0	27	1	1	4	1	2	35	3	3	4	2	1	1	3	0	1	1	3	0	30	1	1	3	0	0	0	1	1	7	0	2	0	1	2	0	2	0	2	0	0	0	0	0
1	1	1	0	1	0	0	27	1	1	3	1	2	35	2	3	4	2	1	1	3	0	1	1	3	0	25	1	1	3	0	0	0	1	1	7	1	1	1	2	2	0	2	0	2	0	1	0	0	0
1	1	1	0	1	0	0	27	1	1	3	1	2	35	2	3	4	2	1	1	3	0	1	1	3	0	25	1	1	3	0	0	0	1	1	7	1	1	1	2	2	0	2	0	2	0	1	0	0	0
1	1	1	0	1	0	0	27	1	1	3	1	2	35	2	3	4	2	1	1	3	0	1	1	3	0	25	1	1	3	0	0	0	1	1	7	1	1	1	2	2	0	2	0	2	0	1	0	0	0
1	1	1	0	1	0	0	27	1	1	3	1	2	35	2	3	4	2	1	1	3	0	1	1	3	0	25	1	1	3	0	0	0	1	1	7	1	1	1	2	2	0	2	0	2	0	1	0	0	0
1	1	1	0	1	0	0	27	1	1	3	1	2	35	2	3	4	2	1	1	3	0	1	1	3	0	25	1	1	3	0	0	0	1	1	7	1	1	1	2	2	0	2	0	2	0	1	0	0	0
1	1	1	0	1	0	0	27	1	1	3	1	2	35	2	3	4	2	1	1	3	0	1	1	3	0	25	1	1	3	0	0	0	1	1	7	1	1	1	2	2	0	2	0	2	0	1	0	0	0
1	1	1	0	1	0	0	27	1	1	2	1	2	35	2	3	4	2	1	1	3	0	1	1	3	0	25	1	1	3	0	0	0	1	1	7	1	1	1	2	2	0	2	0	2	0	1	0	0	0
1	1	1	1	1	0	0	28	1	1	3	1	2	36	2	3	4	1	1	1	3	0	1	1	3	0	28	1	1	3	0	0	0	1	1	7	0	1	1	3	2	0	2	0	2	0	1	0	0	0
1	1	1	1	1	0	0	28	1	1	3	1	2	36	2	3	4	1	1	1	3	0	1	1	3	0	28	1	1	3	0	0	0	1	1	7	0	1	1	3	2	0	2	0	2	0	1	0	0	0
1	1	1	1	1	0	0	28	1	1	3	1	2	36	2	3	4	1	1	1	3	0	1	1	3	0	28	1	1	3	0	0	0	1	1	7	0	1	1	3	2	0	2	0	2	0	1	0	0	0
1	1	1	1	1	0	0	28	1	1	3	1	2	36	2	3	4	1	1	1	3	0	1	1	3	0	28	1	1	3	0	0	0	1	1	7	0	1	1	3	2	0	2	0	2	0	1	0	0	0
1	1	1	1	1	0	0	28	1	1	3	1	2	36	2	3	4	1	1	1	3	0	1	1	3	0	28	1	1	3	0	0	0	1	1	7	0	1	1	3	2	0	2	0	2	0	1	0	0	0
1	1	1	1	1	0	0	28	1	1	3	1	2	36	2	3	4	1	1	1	3	0	1	1	3	0	28	1	1	3	0	0	0	1	1	7	0	1	1	3	2	0	2	0	2	0	1	0	0	0
1	1	1	0	1	0	0	28	1	1	3	1	2	36	2	4	4	1	1	1	1	1	1	1	3	0	45	1	1	3	0	0	0	1	1	7	0	1	1	2	2	0	2	0	2	0	0	0	0	0
1	1	1	0	1	0	0	28	1	1	3	1	2	36	2	4	4	1	1	1	1	1	1	1	3	0	45	1	1	3	0	0	0	1	1	7	0	1	1	2	2	0	2	0	2	0	0	0	0	0
1	1	1	0	1	0	0	28	1	1	3	1	2	36	2	4	4	1	1	1	1	1	1	1	3	0	45	1	1	3	0	0	0	1	1	7	0	1	1	2	2	0	2	0	2	0	0	0	0	0
1	1	1	0	1	0	0	28	1	1	3	1	2	36	2	4	4	1	1	1	1	1	1	1	3	0	45	1	1	3	0	0	0	1	1	7	0	1	1	2	2	0	2	0	2	0	0	0	0	0
1	1	1	0	1	0	0	28	1	1	3	1	2	36	2	4	4	1	1	1	1	1	1	1	3	0	45	1	1	3	0	0	0	1	1	7	0	1	1	2	2	0	2	0	2	0	0	0	0	0
1	1	1	0	1	0	0	28	1	1	3	1	2	36	2	4	4	1	1	1	1	1	1	1	3	0	45	1	1	3	0	0	0	1	1	7	0	1	1	2	2	0	2	0	2	0	0	0	0	0
1	1	1	0	1	0	0	28	1	1	3	1	2	36	2	4	4	1	1	1	1	1	1	1	3	0	45	1	1	3	0	0	0	1	1	7	0	1	1	2	2	0	2	0	2	0	0	0	0	0
1	1	1	1	0	0	0	28	1	1	3	1	2	32	3	4	4	2	1	1	3	0	1	1	3	0	45	1	1	3	0	0	0	1	1	7	0	2	0	2	2	0	2	0	2	0	0	0	0	0
1	1	1	1	0	0	0	28	1	1	3	1	2	32	3	4	4	2	1	1	3	0	1	1	3	0	45	1	1	3	0	0	0	1	1	7	0	2	0	2	2	0	2	0	2	0	0	0	0	0
1	1	1	1	0	0	0	28	1	1	3	1	2	32	3	4	4	2	1	1	3	0	1	1	3	0	45	1	1	3	0	0	0	1	1	7	0	2	0	2	2	0	2	0	2	0	0	0	0	0
1	1	1	1	0	0	0	28	1	1	3	1	2	32	3	4	4	2	1	1	3	0	1	1	3	0	45	1	1	3	0	0	0	1	1	7	0	2	0	2	2	0	2	0	2	0	0	0	0	0
1	1	1	1	0	0	0	28	1	1	3	1	2	32	3	4	4	2	1	1	3	0	1	1	3	0	45	1	1	3	0	0	0	1	1	7	0	2	0	2	2	0	2	0	2	0	0	0	0	0
1	1	1	1	0	0	0	28	1	1	3	1	2	32	3	4	4	2	1	1	3	0	1	1	3	0	45	1	1	3	0	0	0	1	1	7	0	2	0	2	2	0	2	0	2	0	0	0	0	0
1	1	1	1	1	0	0	30	1	1	3	1	2	37	3	2	2	1	1	1	1	1	1	1	3	0	40	1	1	3	0	0	0	1	1	7	0	2	0	3	2	0	2	0	2	0	1	1	0	0
1	0	1	1	1	0	0	30	1	1	3	1	2	37	3	2	2	1	1	1	1	1	1	1	3	0	40	1	1	3	0	0	0	1	1	7	0	2	0	3	2	0	2	0	2	0	1	1	0	0
1	1	1	1	1	0	0	30	1	1	3	1	2	37	3	2	2	1	1	1	1	1	1	1	3	0	40	1	1	3	0	0	0	1	1	7	0	2	0	3	2	0	2	0	2	0	1	1	0	0
1	1	1	1	1	0	0	30	1	1	3	1	2	37	3	2	2	1	1	1	1	1	1	1	3	0	40	1	1	3	0	0	0	1	1	7	0	2	0	3	2	0	2	0	2	0	1	1	0	0
1	1	1	1	1	0	0	30	1	1	3	1	2	37	3	2	2	1	1	1	1	1	1	1	3	0	40	1	1	3	0	0	0	1	1	7	0	2	0	3	2	0	2	0	2	0	1	1	0	0
1	1	1	1	1	0	0	30	1	1	3	1	2	37	3	2	2	1	1	1	1	1	1	1	3	0	40	1	1	3	0	0	0	1	1	7	0	2	0	3	2	0	2	0	2	0	1	1	0	0
1	1	1	1	1	0	0	30	1	1	3	1	2	37	3	2	2	1	1	1	1	1	1	1	3	0	40	1	1	3	0	0	0	1	1	7	0	2	0	3	2	0	2	0	2	0	1	1	0	0
1	1	1	1	1	0	0	30	1	1	3	1	2	37	3	2	2	1	1	1	1	1	1	1	3	0	40	1	1	3	0	0	0	1	1	7	0	2	0	3	2	0	2	0	2	0	1	1	0	0
1	1	1	1	1	0	0	30	1	4	3	1	2	40	3	2	4	2	1	1	3	0	1	1	3	0	45	1	1	3	0	0	0	1	1	7	0	2	0	2	2	0	2	0	2	0	1	1	0	0
1	1	1	0	1	0	0	30	1	1	3	1	2	32	3	2	4	2	1	1	3	0	1	1	3	0	28	1	1	3	1	1	4	1	1	7	0	1	1	2	2	0	2	0	2	0	1	1	0	0
1	1	1	1	1	0	0	30	1	4	3	1	2	40	3	2	4	2	1	1	3	0	1	1	3	0	45	1	1	3	0	0	0	1	1	7	0	2	0	2	2	0	2	0	2	0	1	1	0	0
1	1	1	0	1	0	0	30	1	1	3	1	2	32	3	2	4	2	1	1	3	0	1	1	3	0	28	1	1	3	1	1	4	1	1	7	0	1	1	2	2	0	2	0	2	0	1	1	0	0
1	1	1	1	1	0	0	30	1	4	3	1	2	40	3	2	4	2	1	1	3	0	1	1	3	0	45	1	1	3	0	0	0	1	1	7	0	2	0	2	2	0	2	0	2	0	1	1	0	0
1	1	1	0	1	0	0	30	1	1	3	1	2	32	3	2	4	2	1	1	3	0	1	1	3	0	28	1	1	3	1	1	4	1	1	7	0	1	1	2	2	0	2	0	2	0	1	1	0	0
1	1	1	1	1	0	0	30	1	4	3	1	2	40	3	2	4	2	1	1	3	0	1	1	3	0	45	1	1	3	0	0	0	1	1	7	0	2	0	2	2	0	2	0	2	0	1	1	0	0
1	1	1	0	1	0	0	30	1	1	3	1	2	32	3	2	4	2	1	1	3	0	1	1	3	0	28	1	1	3	1	1	4	1	1	7	0	1	1	2	2	0	2	0	2	0	1	1	0	0
1	1	1	1	1	0	0	30	1	4	3	1	2	40	3	2	4	2	1	1	3	0	1	1	3	0	45	1	1	3	0	0	0	1	1	7	0	2	0	2	2	0	2	0	2	0	1	1	0	0
1	1	1	0	1	0	0	30	1	1	3	1	2	32	3	2	4	2	1	1	3	0	1	1	3	0	28	1	1	3	1	1	4	1	1	7	0	1	1	2	2	0	2	0	2	0	1	1	0	0
1	1	1	1	1	0	0	30	1	4	3	1	2	40	3	2	4	2	1	1	3	0	1	1	3	0	45	1	1	3	0	0	0	1	1	7	0	2	0	2	2	0	2	0	2	0	1	1	0	0
1	1	1	0	1	0	0	30	1	1	3	1	2	32	3	2	4	2	1	1	3	0	1	1	3	0	28	1	1	3	1	1	4	1	1	7	0	1	1	2	2	0	2	0	2	0	1	1	0	0
1	1	1	1	1	0	0	30	1	4	3	1	2	40	3	2	4	2	1	1	3	0	1	1	3	0	45	1	1	3	0	0	0	1	1	7	0	2	0	2	2	0	2	0	2	0	1	1	0	0
1	1	1	0	1	0	0	30	1	1	3	1	2	32	3	2	4	2	1	1	3	0	1	1	3	0	28	1	1	3	1	1	4	1	1	7	0	1	1	2	2	0	2	0	2	0	1	1	0	0
1	1	1	0	1	0	0	30	4	4	3	1	2	39	3	3	4	2	1	1	3	0	1	1	3	0	40	1	1	3	0	0	0	1	1	7	0	2	0	3	2	0	2	0	2	0	0	0	0	0
1	1	1	0	1	0	0	30	4	4	3	1	2	39	3	3	4	2	1	1	3	0	1	1	3	0	40	1	1	3	0	0	0	1	1	7	0	2	0	3	2	0	2	0	2	0	0	0	0	0
1	1	1	0	1	0	0	30	4	4	3	1	2	39	3	3	4	2	1	1	3	0	1	1	3	0	40	1	1	3	0	0	0	1	1	7	0	2	0	3	2	0	2	0	2	0	0	0	0	0
1	1	1	0	1	0	0	30	4	4	3	1	2	39	3	3	4	2	1	1	3	0	1	1	3	0	40	1	1	3	0	0	0	1	1	7	0	2	0	3	2	0	2	0	2	0	0	0	0	0
1	1	1	0	1	0	0	30	4	4	3	1	2	39	3	3	4	2	1	1	3	0	1	1	3	0	40	1	1	3	0	0	0	1	1	7	0	2	0	3	2	0	2	0	2	0	0	0	0	0
1	1	1	0	1	0	0	30	4	4	3	1	2	39	3	3	4	2	1	1	3	0	1	1	3	0	40	1	1	3	0	0	0	1	1	7	0	2	0	3	2	0	2	0	2	0	0	0	0	0
1	1	1	0	1	0	0	30	4	4	2	1	2	39	3	3	4	2	1	1	3	0	1	1	3	0	40	1	1	3	0	0	0	1	1	7	0	2	0	3	2	0	2	0	2	0	0	0	0	0
1	1	1	1	1	0	0	30	1	4	3	1	2	38	2	3	5	2	1	1	3	0	1	1	3	0	42	1	1	3	0	0	0	1	1	7	1	1	1	2	2	0	2	0	2	0	1	1	0	0
1	1	1	1	1	0	0	30	1	4	3	1	2	38	2	3	5	2	1	1	3	0	1	1	3	0	42	1	1	3	0	0	0	1	1	7	1	1	1	2	2	0	2	0	2	0	1	1	0	0
1	1	1	1	1	0	0	30	1	4	3	1	2	38	2	3	5	2	1	1	3	0	1	1	3	0	42	1	1	3	0	0	0	1	1	7	1	1	1	2	2	0	2	0	2	0	1	1	0	0
1	1	1	1	1	0	0	30	1	4	3	1	2	38	2	3	5	2	1	1	3	0	1	1	3	0	42	1	1	3	0	0	0	1	1	7	1	1	1	2	2	0	2	0	2	0	1	1	0	0
1	1	1	1	1	0	0	30	1	4	3	1	2	38	2	3	5	2	1	1	3	0	1	1	3	0	42	1	1	3	0	0	0	1	1	7	1	1	1	2	2	0	2	0	2	0	1	1	0	0
1	1	1	1	1	0	0	30	1	4	3	1	2	38	2	3	5	2	1	1	3	0	1	1	3	0	42	1	1	3	0	0	0	1	1	7	1	1	1	2	2	0	2	0	2	0	1	1	0	0
1	1	1	1	1	0	0	30	1	4	2	1	2	38	2	3	5	2	1	1	3	0	1	1	3	0	42	1	1	3	0	0	0	1	1	7	1	1	1	2	2	0	2	0	2	0	1	1	0	0
1	1	1	0	0	0	0	30	1	1	4	1	2	42	3	5	4	2	1	1	3	0	1	1	3	0	27	1	1	3	0	0	0	1	1	7	0	2	0	3	2	0	2	0	2	0	1	1	0	0
1	1	1	0	0	0	0	30	1	1	4	1	2	42	3	5	4	2	1	1	3	0	1	1	3	0	27	1	1	3	0	0	0	1	1	7	0	2	0	3	2	0	2	0	2	0	1	1	0	0
1	1	1	0	0	0	0	30	1	1	4	1	2	42	3	5	4	2	1	1	3	0	1	1	3	0	27	1	1	3	0	0	0	1	1	7	0	2	0	3	2	0	2	0	2	0	1	1	0	0
1	1	1	0	0	0	0	30	1	1	4	1	2	42	3	5	4	2	1	1	3	0	1	1	3	0	27	1	1	3	0	0	0	1	1	7	0	2	0	3	2	0	2	0	2	0	1	1	0	0
1	1	1	0	0	0	0	30	1	1	4	1	2	42	3	5	4	2	1	1	3	0	1	1	3	0	27	1	1	3	0	0	0	1	1	7	0	2	0	3	2	0	2	0	2	0	1	1	0	0
1	1	1	0	0	0	0	30	1	1	4	1	2	42	3	5	4	2	1	1	3	0	1	1	3	0	27	1	1	3	0	0	0	1	1	7	0	2	0	3	2	0	2	0	2	0	1	1	0	0
1	1	1	0	0	0	0	30	1	1	4	1	2	42	3	5	4	2	1	1	3	0	1	1	3	0	27	1	1	3	0	0	0	1	1	7	0	2	0	3	2	0	2	0	2	0	1	1	0	0
1	1	1	1	1	0	0	31	1	1	4	1	2	38	3	4	4	2	1	1	3	0	1	1	3	0	42	1	1	3	0	0	0	1	1	7	0	2	0	2	2	0	2	0	2	0	1	1	0	0
1	1	1	1	1	0	0	31	1	1	4	1	2	38	3	4	4	2	1	1	3	0	1	1	3	0	42	1	1	3	0	0	0	1	1	7	0	2	0	2	2	0	2	0	2	0	1	1	0	0
1	1	1	1	1	0	0	31	1	1	4	1	2	38	3	4	4	2	1	1	3	0	1	1	3	0	42	1	1	3	0	0	0	1	1	7	0	2	0	2	2	0	2	0	2	0	1	1	0	0
1	1	1	1	1	0	0	31	1	1	4	1	2	38	3	4	4	2	1	1	3	0	1	1	3	0	42	1	1	3	0	0	0	1	1	7	0	2	0	2	2	0	2	0	2	0	1	1	0	0
1	1	1	1	1	0	0	31	1	1	4	1	2	38	3	4	4	2	1	1	3	0	1	1	3	0	42	1	1	3	0	0	0	1	1	7	0	2	0	2	2	0	2	0	2	0	1	1	0	0
1	1	1	1	1	0	0	31	1	1	4	1	2	38	3	4	4	2	1	1	3	0	1	1	3	0	42	1	1	3	0	0	0	1	1	7	0	2	0	2	2	0	2	0	2	0	1	1	0	0
1	1	1	0	1	0	0	31	1	1	6	3	2	40	2	3	4	2	1	1	3	0	1	1	3	0	30	1	1	3	0	0	0	1	1	7	1	1	1	3	3	1	3	1	3	1	1	1	0	0
1	1	1	0	1	0	0	31	1	1	1	3	2	40	2	3	4	2	1	1	3	0	1	1	3	0	30	1	1	3	0	0	0	1	1	7	1	1	1	3	3	1	3	1	3	1	1	1	0	0
1	1	1	0	1	0	0	31	1	1	1	1	2	40	2	3	4	2	1	1	3	0	1	1	3	0	30	1	1	3	0	0	0	1	1	7	1	1	1	3	3	1	3	1	3	1	1	1	0	0
1	1	1	0	1	0	0	31	1	1	1	1	2	40	2	3	4	2	1	1	3	0	1	1	3	0	30	1	1	3	0	0	0	1	1	7	1	1	1	3	3	1	3	1	3	1	1	1	0	0
1	1	1	0	1	0	0	31	1	1	1	1	2	40	2	3	4	2	1	1	3	0	1	1	3	0	30	1	1	3	0	0	0	1	1	7	1	1	1	3	3	1	3	1	3	1	1	1	0	0
1	1	1	0	1	0	0	31	1	1	1	1	2	40	2	3	4	2	1	1	3	0	1	1	3	0	30	1	1	3	0	0	0	1	1	7	1	1	1	3	3	1	3	1	3	1	1	1	0	0
1	1	1	0	1	0	0	31	1	1	1	1	2	40	2	3	4	2	1	1	3	0	1	1	3	0	30	1	1	3	0	0	0	1	1	7	1	1	1	3	3	1	3	1	3	1	1	1	0	0
1	1	1	1	0	0	0	32	1	1	3	1	2	38	2	4	4	2	1	1	3	0	1	1	3	0	30	1	1	3	0	0	0	1	1	7	0	1	1	2	3	1	3	1	3	1	1	1	0	0
1	1	1	1	1	0	0	32	1	1	3	1	2	40	2	3	4	2	1	1	3	0	1	1	3	0	30	1	1	3	0	0	0	1	1	7	0	1	1	3	3	1	3	1	3	1	1	1	0	0
1	1	1	1	1	0	0	32	1	1	3	1	2	40	2	3	4	2	1	1	3	0	1	1	3	0	30	1	1	3	0	0	0	1	1	7	0	1	1	3	3	1	3	1	3	1	1	1	0	0
1	1	1	1	0	0	0	32	1	1	3	1	2	38	2	4	4	2	1	1	3	0	1	1	3	0	30	1	1	3	0	0	0	1	1	7	0	1	1	2	3	1	3	1	3	1	1	1	0	0
1	1	1	1	1	0	0	32	1	1	3	1	2	40	2	3	4	2	1	1	3	0	1	1	3	0	30	1	1	3	0	0	0	1	1	7	0	1	1	3	3	1	3	1	3	1	1	1	0	0
1	1	1	1	0	0	0	32	1	1	3	1	2	38	2	4	4	2	1	1	3	0	1	1	3	0	30	1	1	3	0	0	0	1	1	7	0	1	1	2	3	1	3	1	3	1	1	1	0	0
1	1	1	1	1	0	0	32	1	1	3	1	2	40	2	3	4	2	1	1	3	0	1	1	3	0	30	1	1	3	0	0	0	1	1	7	0	1	1	3	3	1	3	1	3	1	1	1	0	0
1	1	1	1	0	0	0	32	1	1	3	1	2	38	2	4	4	2	1	1	3	0	1	1	3	0	30	1	1	3	0	0	0	1	1	7	0	1	1	2	3	1	3	1	3	1	1	1	0	0
1	1	1	1	1	0	0	32	1	1	3	1	2	40	2	3	4	2	1	1	3	0	1	1	3	0	30	1	1	3	0	0	0	1	1	7	0	1	1	3	3	1	3	1	3	1	1	1	0	0
1	1	1	1	0	0	0	32	1	1	3	1	2	38	2	4	4	2	1	1	3	0	1	1	3	0	30	1	1	3	0	0	0	1	1	7	0	1	1	2	3	1	3	1	3	1	1	1	0	0
1	1	1	1	1	0	0	32	1	1	3	1	2	40	2	3	4	2	1	1	3	0	1	1	3	0	30	1	1	3	0	0	0	1	1	7	0	1	1	3	3	1	3	1	3	1	1	1	0	0
1	1	1	1	0	0	0	32	1	1	3	1	2	38	2	4	4	2	1	1	3	0	1	1	3	0	30	1	1	3	0	0	0	1	1	7	0	1	1	2	3	1	3	1	3	1	1	1	0	0
1	1	1	1	1	0	0	32	1	1	3	1	2	40	2	3	4	2	1	1	3	0	1	1	3	0	30	1	1	3	0	0	0	1	1	7	0	1	1	3	3	1	3	1	3	1	1	1	0	0
1	1	1	0	1	0	0	32	1	1	4	1	2	40	2	5	4	2	1	1	3	0	1	1	3	0	20	1	0	3	0	0	0	3	0	7	1	1	1	3	3	1	3	1	3	1	1	1	0	0
1	1	1	0	1	0	0	32	1	1	4	1	2	40	2	5	4	2	1	1	3	0	1	1	3	0	20	1	0	3	0	0	0	3	0	7	1	1	1	3	3	1	3	1	3	1	1	1	0	0
1	1	1	0	1	0	0	32	1	1	4	1	2	40	2	5	4	2	1	1	3	0	1	1	3	0	20	1	0	3	0	0	0	3	0	7	1	1	1	3	3	1	3	1	3	1	1	1	0	0
1	1	1	0	1	0	0	32	1	1	4	1	2	40	2	5	4	2	1	1	3	0	1	1	3	0	20	1	0	3	0	0	0	3	0	7	1	1	1	3	3	1	3	1	3	1	1	1	0	0
1	1	1	0	1	0	0	32	1	1	4	1	2	40	2	5	4	2	1	1	3	0	1	1	3	0	20	1	0	3	0	0	0	3	0	7	1	1	1	3	3	1	3	1	3	1	1	1	0	0
1	1	1	0	1	0	0	32	1	1	4	1	2	40	2	5	4	2	1	1	3	0	1	1	3	0	20	1	0	3	0	0	0	3	0	7	1	1	1	3	3	1	3	1	3	1	1	1	0	0
1	1	1	0	1	0	0	32	1	1	4	1	2	40	2	5	4	2	1	1	3	0	1	1	3	0	20	1	0	3	0	0	0	3	0	7	1	1	1	3	3	1	3	1	3	1	1	1	0	0
1	1	1	0	1	0	0	32	1	1	3	1	2	35	3	3	4	2	1	1	3	0	1	1	3	0	20	1	0	4	0	0	0	3	0	7	0	1	1	1	1	0	1	0	1	0	1	1	0	0
1	1	1	0	1	0	0	32	1	1	3	1	2	35	3	3	4	2	1	1	3	0	1	1	3	0	20	1	0	4	0	0	0	3	0	7	0	1	1	1	1	0	1	0	1	0	1	1	0	0
1	1	1	0	1	0	0	32	1	1	3	1	2	35	3	3	4	2	1	1	3	0	1	1	3	0	20	1	0	4	0	0	0	3	0	7	0	1	1	1	1	0	1	0	1	0	1	1	0	0
1	1	1	0	1	0	0	32	1	1	3	1	2	35	3	3	4	2	1	1	3	0	1	1	3	0	20	1	0	4	0	0	0	3	0	7	0	1	1	1	1	0	1	0	1	0	1	1	0	0
1	1	1	0	1	0	0	32	1	1	3	1	2	35	3	3	4	2	1	1	3	0	1	1	3	0	20	1	0	4	0	0	0	3	0	7	0	1	1	1	1	0	1	0	1	0	1	1	0	0
1	1	1	0	1	0	0	32	1	1	3	1	2	35	3	3	4	2	1	1	3	0	1	1	3	0	20	1	0	4	0	0	0	3	0	7	0	1	1	1	1	0	1	0	1	0	1	1	0	0
1	1	1	0	1	0	0	32	1	1	3	1	2	35	3	3	4	2	1	1	3	0	1	1	3	0	20	1	0	4	0	0	0	3	0	7	0	1	1	1	1	0	1	0	1	0	1	1	0	0
1	1	1	0	1	0	0	35	1	1	3	1	2	40	2	3	4	2	1	1	3	0	1	1	3	0	5	1	1	3	0	0	0	1	1	7	0	2	0	2	2	0	2	0	2	0	1	0	0	0
1	1	1	0	1	0	0	35	1	1	3	1	2	40	2	3	4	2	1	1	3	0	1	1	3	0	5	1	1	3	0	0	0	1	1	7	0	2	0	2	2	0	2	0	2	0	1	0	0	0
1	1	1	0	1	0	0	35	1	1	3	1	2	40	2	3	4	2	1	1	3	0	1	1	3	0	5	1	1	3	0	0	0	1	1	7	0	2	0	2	2	0	2	0	2	0	1	0	0	0
1	1	1	0	1	0	0	35	1	1	3	1	2	40	2	3	4	2	1	1	3	0	1	1	3	0	5	1	1	3	0	0	0	1	1	7	0	2	0	2	2	0	2	0	2	0	1	0	0	0
1	1	1	0	1	0	0	35	1	1	3	1	2	40	2	3	4	2	1	1	3	0	1	1	3	0	5	1	1	3	0	0	0	1	1	7	0	2	0	2	2	0	2	0	2	0	1	0	0	0
1	1	1	0	1	0	0	35	1	1	3	1	2	40	2	3	4	2	1	1	3	0	1	1	3	0	5	1	1	3	0	0	0	1	1	7	0	2	0	2	2	0	2	0	2	0	1	0	0	0
1	1	1	0	1	0	0	35	1	1	2	1	2	40	2	3	4	2	1	1	3	0	1	1	3	0	5	1	1	3	0	0	0	1	1	7	0	2	0	2	2	0	2	0	2	0	1	0	0	0
1	1	1	0	1	0	0	35	1	1	3	1	2	40	2	3	4	2	1	1	3	0	1	1	3	0	20	1	0	4	0	0	0	3	0	7	1	1	1	3	3	1	3	1	3	1	1	1	1	0
1	1	1	0	1	0	0	35	1	1	3	1	2	40	2	3	4	2	1	1	3	0	1	1	3	0	20	1	0	4	0	0	0	3	0	7	1	1	1	3	3	1	3	1	3	1	1	1	1	0
1	1	1	0	1	0	0	35	1	1	3	1	2	40	2	3	4	2	1	1	3	0	1	1	3	0	20	1	0	4	0	0	0	3	0	7	1	1	1	3	3	1	3	1	3	1	1	1	1	0
1	1	1	0	1	0	0	35	1	1	3	1	2	40	2	3	4	2	1	1	3	0	1	1	3	0	20	1	0	4	0	0	0	3	0	7	1	1	1	3	3	1	3	1	3	1	1	1	1	0
1	1	1	0	1	0	0	35	1	1	3	1	2	40	2	3	4	2	1	1	3	0	1	1	3	0	20	1	0	4	0	0	0	3	0	7	1	1	1	3	3	1	3	1	3	1	1	1	1	0
1	1	1	0	1	0	0	35	1	1	3	1	2	40	2	3	4	2	1	1	3	0	1	1	3	0	20	1	0	4	0	0	0	3	0	7	1	1	1	3	3	1	3	1	3	1	1	1	1	0
1	1	1	0	1	0	0	35	1	1	3	1	2	40	2	3	4	2	1	1	3	0	1	1	3	0	20	1	0	4	0	0	0	3	0	7	1	1	1	3	3	1	3	1	3	1	1	1	1	0
1	1	1	1	1	0	0	35	1	1	3	1	2	40	2	4	5	2	1	1	3	0	1	1	3	0	30	1	1	3	0	0	0	1	1	7	0	1	1	2	2	0	2	0	2	0	1	1	0	0
1	1	1	1	1	0	0	35	1	1	3	1	2	40	2	4	5	2	1	1	3	0	1	1	3	0	30	1	1	3	0	0	0	1	1	7	0	1	1	2	2	0	2	0	2	0	1	1	0	0
1	1	1	1	1	0	0	35	1	1	3	1	2	40	2	4	5	2	1	1	3	0	1	1	3	0	30	1	1	3	0	0	0	1	1	7	0	1	1	2	2	0	2	0	2	0	1	1	0	0
1	1	1	1	1	0	0	35	1	1	3	1	2	40	2	4	5	2	1	1	3	0	1	1	3	0	30	1	1	3	0	0	0	1	1	7	0	1	1	2	2	0	2	0	2	0	1	1	0	0
1	1	1	1	1	0	0	35	1	1	3	1	2	40	2	4	5	2	1	1	3	0	1	1	3	0	30	1	1	3	0	0	0	1	1	7	0	1	1	2	2	0	2	0	2	0	1	1	0	0
1	1	1	1	1	0	0	35	1	1	3	1	2	40	2	4	5	2	1	1	3	0	1	1	3	0	30	1	1	3	0	0	0	1	1	7	0	1	1	2	2	0	2	0	2	0	1	1	0	0
1	1	1	1	1	0	0	35	1	1	3	1	2	40	2	4	5	2	1	1	3	0	1	1	3	0	30	1	1	3	0	0	0	1	1	7	0	1	1	2	2	0	2	0	2	0	1	1	0	0
1	1	1	1	1	0	0	35	1	1	3	1	2	40	2	4	5	2	1	1	3	0	1	1	3	0	30	1	1	3	0	0	0	1	1	7	0	1	1	2	2	0	2	0	2	0	1	1	0	0
2	0	1	0	1	0	1	19	1	2	3	1	2	25	2	3	2	1	1	1	3	0	1	1	3	0	10	1	0	4	0	0	0	3	0	7	0	1	1	1	1	0	1	0	1	0	0	0	0	0
2	0	0	0	1	0	1	21	1	2	3	2	2	28	3	4	3	1	5	1	3	0	5	1	3	0	30	0	0	1	0	0	0	3	0	7	0	1	1	2	1	0	1	0	1	0	0	0	0	0
2	0	1	0	1	0	1	21	1	2	3	2	2	28	3	4	3	1	5	1	3	0	5	1	3	0	30	0	0	1	0	0	0	3	0	7	0	1	1	2	1	0	1	0	1	0	0	0	0	0
2	0	1	0	1	0	1	22	1	1	6	3	2	25	4	1	3	1	1	1	3	0	1	1	3	0	30	1	0	4	0	0	0	3	0	7	0	1	1	2	1	0	1	0	1	0	0	0	0	0
2	0	0	0	1	0	1	24	1	1	5	1	2	35	1	6	4	2	1	1	1	1	1	1	3	0	2	1	0	3	0	0	0	1	1	7	1	1	1	3	3	1	3	1	3	1	1	1	0	0
2	0	1	0	1	0	1	24	1	1	5	1	2	35	1	6	4	2	1	1	1	1	1	1	3	0	2	1	0	3	0	0	0	1	1	7	1	1	1	3	3	1	3	1	3	1	1	1	0	0
2	0	1	0	0	0	1	27	1	2	5	3	2	30	1	5	2	1	1	1	3	0	1	1	3	0	20	1	0	3	0	0	0	3	0	7	1	1	1	2	3	1	3	1	3	1	0	0	0	0
2	0	0	0	1	0	1	31	1	2	3	1	2	40	1	6	5	2	1	1	3	0	1	1	3	0	10	1	0	4	0	0	0	1	1	7	1	1	1	3	3	1	3	1	3	1	1	1	0	0
2	0	1	0	1	0	1	31	1	2	3	1	2	40	1	6	5	2	1	1	3	0	1	1	3	0	10	1	0	4	0	0	0	1	1	7	1	1	1	3	3	1	3	1	3	1	1	1	0	0
2	0	1	0	0	0	0	30	1	4	3	1	2	35	4	3	4	2	1	1	3	0	1	1	3	0	30	1	0	4	0	0	0	3	0	7	0	1	1	1	1	0	1	0	1	0	0	0	0	0
2	0	0	0	0	0	1	34	1	3	3	1	2	40	3	4	6	2	2	1	3	0	2	1	2	1	28	1	1	4	1	0	6	3	0	7	1	1	1	4	2	0	2	0	2	0	1	1	0	1
2	0	1	0	0	0	1	34	1	3	3	1	2	40	3	4	6	2	2	1	3	0	2	1	2	1	28	1	1	4	1	0	6	3	0	7	1	1	1	4	2	0	2	0	2	0	1	1	0	1
2	0	1	0	1	0	0	19	1	2	3	1	2	25	2	3	2	1	1	1	3	0	1	1	3	0	10	1	0	4	0	0	0	3	0	7	0	1	1	1	1	0	1	0	1	0	0	0	0	0
2	0	1	0	1	0	0	19	1	2	3	1	2	25	2	3	2	1	1	1	3	0	1	1	3	0	10	1	0	4	0	0	0	3	0	7	0	1	1	1	1	0	1	0	1	0	0	0	0	0
2	0	1	0	1	0	0	19	1	2	3	1	2	25	2	3	2	1	1	1	3	0	1	1	3	0	10	1	0	4	0	0	0	3	0	7	0	1	1	1	1	0	1	0	1	0	0	0	0	0
2	0	1	0	1	0	0	19	1	2	3	1	2	25	2	3	2	1	1	1	3	0	1	1	3	0	10	1	0	4	0	0	0	3	0	7	0	1	1	1	1	0	1	0	1	0	0	0	0	0
2	0	1	0	1	0	0	19	1	2	3	1	2	25	2	3	2	1	1	1	3	0	1	1	3	0	10	1	0	4	0	0	0	3	0	7	0	1	1	1	1	0	1	0	1	0	0	0	0	0
2	0	1	0	0	0	0	19	1	2	3	1	2	25	4	4	3	1	1	1	3	0	1	1	3	0	5	1	0	3	1	1	2	1	1	7	1	1	1	2	3	1	3	1	3	1	0	0	0	0
2	0	1	0	1	0	0	19	1	2	3	1	2	25	4	3	3	1	1	1	3	0	1	1	3	0	5	1	0	4	0	0	0	3	0	7	1	1	1	1	1	0	1	0	1	0	0	0	0	0
2	0	1	0	0	0	0	19	1	2	3	1	2	25	4	4	3	1	1	1	3	0	1	1	3	0	5	1	0	3	1	1	2	1	1	7	1	1	1	2	3	1	3	1	3	1	0	0	0	0
2	0	1	0	1	0	0	19	1	2	3	1	2	25	4	3	3	1	1	1	3	0	1	1	3	0	5	1	0	4	0	0	0	3	0	7	1	1	1	1	1	0	1	0	1	0	0	0	0	0
2	0	1	0	0	0	0	19	1	2	3	1	2	25	4	4	3	1	1	1	3	0	1	1	3	0	5	1	0	3	1	1	2	1	1	7	1	1	1	2	3	1	3	1	3	1	0	0	0	0
2	0	1	0	1	0	0	19	1	2	3	1	2	25	4	3	3	1	1	1	3	0	1	1	3	0	5	1	0	4	0	0	0	3	0	7	1	1	1	1	1	0	1	0	1	0	0	0	0	0
2	0	1	0	0	0	0	19	1	2	3	1	2	25	4	4	3	1	1	1	3	0	1	1	3	0	5	1	0	3	1	1	2	1	1	7	1	1	1	2	3	1	3	1	3	1	0	0	0	0
2	0	1	0	1	0	0	19	1	2	3	1	2	25	4	3	3	1	1	1	3	0	1	1	3	0	5	1	0	4	0	0	0	3	0	7	1	1	1	1	1	0	1	0	1	0	0	0	0	0
2	0	1	0	0	0	0	19	1	2	3	1	2	25	4	4	3	1	1	1	3	0	1	1	3	0	5	1	0	3	1	1	2	1	1	7	1	1	1	2	3	1	3	1	3	1	0	0	0	0
2	0	1	0	1	0	0	19	1	2	3	1	2	25	4	3	3	1	1	1	3	0	1	1	3	0	5	1	0	4	0	0	0	3	0	7	1	1	1	1	1	0	1	0	1	0	0	0	0	0
2	0	1	0	0	0	0	19	1	2	3	1	2	25	4	4	3	1	1	1	3	0	1	1	3	0	5	1	0	3	1	1	2	1	1	7	1	1	1	2	3	1	3	1	3	1	0	0	0	0
2	0	1	0	1	0	0	19	1	2	3	1	2	25	4	3	3	1	1	1	3	0	1	1	3	0	5	1	0	4	0	0	0	3	0	7	1	1	1	1	1	0	1	0	1	0	0	0	0	0
2	0	1	0	0	0	0	19	1	2	3	1	2	25	4	4	3	1	1	1	3	0	1	1	3	0	5	1	0	3	1	1	2	1	1	7	1	1	1	2	3	1	3	1	3	1	0	0	0	0
2	0	1	0	1	0	0	19	1	2	3	1	2	25	4	3	3	1	1	1	3	0	1	1	3	0	5	1	0	4	0	0	0	3	0	7	1	1	1	1	1	0	1	0	1	0	0	0	0	0
2	0	1	1	0	0	0	20	1	1	4	1	2	25	2	3	3	1	1	1	3	0	1	1	3	0	5	1	0	4	0	0	0	3	0	7	0	1	1	2	1	0	1	0	1	0	0	0	0	0
2	0	1	1	0	0	0	20	1	1	4	1	2	25	2	3	3	1	1	1	3	0	1	1	3	0	5	1	0	4	0	0	0	3	0	7	0	1	1	2	1	0	1	0	1	0	0	0	0	0
2	0	1	1	0	0	0	20	1	1	4	1	2	25	2	3	3	1	1	1	3	0	1	1	3	0	5	1	0	4	0	0	0	3	0	7	0	1	1	2	1	0	1	0	1	0	0	0	0	0
2	0	1	1	0	0	0	20	1	1	4	1	2	25	2	3	3	1	1	1	3	0	1	1	3	0	5	1	0	4	0	0	0	3	0	7	0	1	1	2	1	0	1	0	1	0	0	0	0	0
2	0	1	1	0	0	0	20	1	1	4	1	2	25	2	3	3	1	1	1	3	0	1	1	3	0	5	1	0	4	0	0	0	3	0	7	0	1	1	2	1	0	1	0	1	0	0	0	0	0
2	0	1	1	0	0	0	20	1	1	4	1	2	25	2	3	3	1	1	1	3	0	1	1	3	0	5	1	0	4	0	0	0	3	0	7	0	1	1	2	1	0	1	0	1	0	0	0	0	0
2	0	1	0	1	0	0	20	1	2	3	1	2	25	3	4	3	1	1	1	3	0	1	1	3	0	60	1	0	4	0	0	0	3	0	7	1	1	1	2	3	1	3	1	3	1	0	0	0	0
2	0	1	0	1	0	0	20	4	3	3	1	2	30	3	3	3	1	1	1	3	0	1	1	3	0	20	1	0	4	0	0	0	3	0	7	0	1	1	1	1	0	1	0	1	0	0	0	0	0
2	0	1	0	1	0	0	20	1	2	3	1	2	25	3	4	3	1	1	1	3	0	1	1	3	0	60	1	0	4	0	0	0	3	0	7	1	1	1	2	3	1	3	1	3	1	0	0	0	0
2	0	1	0	1	0	0	20	4	3	3	1	2	30	3	3	3	1	1	1	3	0	1	1	3	0	20	1	0	4	0	0	0	3	0	7	0	1	1	1	1	0	1	0	1	0	0	0	0	0
2	0	1	0	1	0	0	20	1	2	3	1	2	25	3	4	3	1	1	1	3	0	1	1	3	0	60	1	0	4	0	0	0	3	0	7	1	1	1	2	3	1	3	1	3	1	0	0	0	0
2	0	1	0	1	0	0	20	4	3	3	1	2	30	3	3	3	1	1	1	3	0	1	1	3	0	20	1	0	4	0	0	0	3	0	7	0	1	1	1	1	0	1	0	1	0	0	0	0	0
2	0	1	0	1	0	0	20	1	2	3	1	2	25	3	4	3	1	1	1	3	0	1	1	3	0	60	1	0	4	0	0	0	3	0	7	1	1	1	2	3	1	3	1	3	1	0	0	0	0
2	0	1	0	1	0	0	20	4	3	3	1	2	30	3	3	3	1	1	1	3	0	1	1	3	0	20	1	0	4	0	0	0	3	0	7	0	1	1	1	1	0	1	0	1	0	0	0	0	0
2	0	1	0	1	0	0	20	1	2	3	1	2	25	3	4	3	1	1	1	3	0	1	1	3	0	60	1	0	4	0	0	0	3	0	7	1	1	1	2	3	1	3	1	3	1	0	0	0	0
2	0	1	0	1	0	0	20	4	3	3	1	2	30	3	3	3	1	1	1	3	0	1	1	3	0	20	1	0	4	0	0	0	3	0	7	0	1	1	1	1	0	1	0	1	0	0	0	0	0
2	0	1	0	1	0	0	20	1	2	3	1	2	25	3	4	3	1	1	1	3	0	1	1	3	0	60	1	0	4	0	0	0	3	0	7	1	1	1	2	3	1	3	1	3	1	0	0	0	0
2	0	1	0	1	0	0	20	4	3	3	1	2	30	3	3	3	1	1	1	3	0	1	1	3	0	20	1	0	4	0	0	0	3	0	7	0	1	1	1	1	0	1	0	1	0	0	0	0	0
2	0	1	0	1	0	0	20	1	2	3	1	2	25	3	4	3	1	1	1	3	0	1	1	3	0	60	1	0	4	0	0	0	3	0	7	1	1	1	2	3	1	3	1	3	1	0	0	0	0
2	0	1	0	1	0	0	20	4	3	3	1	2	30	3	3	3	1	1	1	3	0	1	1	3	0	20	1	0	4	0	0	0	3	0	7	0	1	1	1	1	0	1	0	1	0	0	0	0	0
2	0	1	0	1	0	0	20	1	1	5	1	2	22	3	3	4	1	1	1	3	0	1	1	3	0	20	1	0	4	0	0	0	3	0	7	0	1	1	1	1	0	1	0	1	0	0	0	0	0
2	0	1	0	1	0	0	20	1	1	5	1	2	22	3	3	4	1	1	1	3	0	1	1	3	0	20	1	0	4	0	0	0	3	0	7	0	1	1	1	1	0	1	0	1	0	0	0	0	0
2	0	1	0	1	0	0	20	1	1	5	1	2	22	3	3	4	1	1	1	3	0	1	1	3	0	20	1	0	4	0	0	0	3	0	7	0	1	1	1	1	0	1	0	1	0	0	0	0	0
2	0	1	0	1	0	0	20	1	1	5	1	2	22	3	3	4	1	1	1	3	0	1	1	3	0	20	1	0	4	0	0	0	3	0	7	0	1	1	1	1	0	1	0	1	0	0	0	0	0
2	0	1	0	1	0	0	20	1	1	5	1	2	22	3	3	4	1	1	1	3	0	1	1	3	0	20	1	0	4	0	0	0	3	0	7	0	1	1	1	1	0	1	0	1	0	0	0	0	0
2	0	1	0	1	0	0	20	1	1	5	1	2	22	3	3	4	1	1	1	3	0	1	1	3	0	20	1	0	4	0	0	0	3	0	7	0	1	1	1	1	0	1	0	1	0	0	0	0	0
2	0	1	0	1	0	0	20	1	1	5	1	2	22	3	3	4	1	1	1	3	0	1	1	3	0	20	1	0	4	0	0	0	3	0	7	0	1	1	1	1	0	1	0	1	0	0	0	0	0
2	0	1	0	1	0	0	20	1	4	3	1	2	25	2	3	3	1	1	1	3	0	1	1	3	0	20	1	0	4	0	0	0	3	0	7	1	1	1	3	1	0	1	0	1	0	1	0	0	0
2	0	1	0	1	0	0	20	1	4	3	1	2	25	2	3	3	1	1	1	3	0	1	1	3	0	20	1	0	4	0	0	0	3	0	7	1	1	1	3	1	0	1	0	1	0	1	0	0	0
2	0	1	0	1	0	0	20	1	4	3	1	2	25	2	3	3	1	1	1	3	0	1	1	3	0	20	1	0	4	0	0	0	3	0	7	1	1	1	3	1	0	1	0	1	0	1	0	0	0
2	0	1	0	1	0	0	20	1	4	3	1	2	25	2	3	3	1	1	1	3	0	1	1	3	0	20	1	0	4	0	0	0	3	0	7	1	1	1	3	1	0	1	0	1	0	1	0	0	0
2	0	1	0	1	0	0	20	1	4	3	1	2	25	2	3	3	1	1	1	3	0	1	1	3	0	20	1	0	4	0	0	0	3	0	7	1	1	1	3	1	0	1	0	1	0	1	0	0	0
2	0	1	0	1	0	0	20	1	4	3	1	2	25	2	3	3	1	1	1	3	0	1	1	3	0	20	1	0	4	0	0	0	3	0	7	1	1	1	3	1	0	1	0	1	0	1	0	0	0
2	0	1	0	1	0	0	20	1	4	3	1	2	25	2	3	3	1	1	1	3	0	1	1	3	0	20	1	0	4	0	0	0	3	0	7	1	1	1	3	1	0	1	0	1	0	1	0	0	0
2	0	1	0	1	0	0	21	1	2	3	2	2	28	3	4	3	1	5	1	3	0	5	1	3	0	30	0	0	1	0	0	0	3	0	7	0	1	1	2	1	0	1	0	1	0	0	0	0	0
2	0	1	0	1	0	0	21	1	2	3	2	2	28	3	4	3	1	5	1	3	0	5	1	3	0	30	0	0	1	0	0	0	3	0	7	0	1	1	2	1	0	1	0	1	0	0	0	0	0
2	0	1	0	1	0	0	21	1	2	3	2	2	28	3	4	3	1	5	1	3	0	5	1	3	0	30	0	0	1	0	0	0	3	0	7	0	1	1	2	1	0	1	0	1	0	0	0	0	0
2	0	1	0	1	0	0	21	1	2	3	2	2	28	3	4	3	1	5	1	3	0	5	1	3	0	30	0	0	1	0	0	0	3	0	7	0	1	1	2	1	0	1	0	1	0	0	0	0	0
2	0	1	0	1	0	0	22	1	1	3	1	2	25	3	1	3	1	5	1	3	0	5	1	3	0	10	0	0	1	0	0	0	3	0	7	0	1	1	1	1	0	1	0	1	0	0	0	0	0
2	0	1	0	1	0	0	22	1	1	3	1	2	25	3	1	3	1	5	1	3	0	5	1	3	0	10	0	0	1	0	0	0	3	0	7	0	1	1	1	1	0	1	0	1	0	0	0	0	0
2	0	1	0	1	0	0	22	1	1	3	1	2	25	3	1	3	1	5	1	3	0	5	1	3	0	10	0	0	1	0	0	0	3	0	7	0	1	1	1	1	0	1	0	1	0	0	0	0	0
2	0	1	0	1	0	0	22	1	1	3	1	2	25	3	1	3	1	5	1	3	0	5	1	3	0	10	0	0	1	0	0	0	3	0	7	0	1	1	1	1	0	1	0	1	0	0	0	0	0
2	0	1	0	1	0	0	22	1	1	3	1	2	25	3	1	3	1	5	1	3	0	5	1	3	0	10	0	0	1	0	0	0	3	0	7	0	1	1	1	1	0	1	0	1	0	0	0	0	0
2	0	1	0	1	0	0	22	1	1	3	1	2	25	3	1	3	1	5	1	3	0	5	1	3	0	10	0	0	1	0	0	0	3	0	7	0	1	1	1	1	0	1	0	1	0	0	0	0	0
2	0	1	0	1	0	0	22	1	1	3	1	2	25	3	1	3	1	5	1	3	0	5	1	3	0	10	0	0	1	0	0	0	3	0	7	0	1	1	1	1	0	1	0	1	0	0	0	0	0
2	0	1	0	1	0	0	22	1	2	4	1	2	25	3	4	3	1	1	1	3	0	1	1	3	0	20	1	0	4	0	0	0	3	0	7	1	1	1	3	3	1	3	1	3	1	0	0	0	0
2	0	1	0	1	0	0	22	1	2	4	1	2	25	3	4	3	1	1	1	3	0	1	1	3	0	20	1	0	4	0	0	0	3	0	7	1	1	1	3	3	1	3	1	3	1	0	0	0	0
2	0	1	0	1	0	0	22	1	2	4	1	2	25	3	4	3	1	1	1	3	0	1	1	3	0	20	1	0	4	0	0	0	3	0	7	1	1	1	3	3	1	3	1	3	1	0	0	0	0
2	0	1	0	1	0	0	22	1	2	4	1	2	25	3	4	3	1	1	1	3	0	1	1	3	0	20	1	0	4	0	0	0	3	0	7	1	1	1	3	3	1	3	1	3	1	0	0	0	0
2	0	1	0	1	0	0	22	1	2	4	1	2	25	3	4	3	1	1	1	3	0	1	1	3	0	20	1	0	4	0	0	0	3	0	7	1	1	1	3	3	1	3	1	3	1	0	0	0	0
2	0	1	0	1	0	0	22	1	2	4	1	2	25	3	4	3	1	1	1	3	0	1	1	3	0	20	1	0	4	0	0	0	3	0	7	1	1	1	3	3	1	3	1	3	1	0	0	0	0
2	0	1	0	1	0	0	22	1	2	4	1	2	25	3	4	3	1	1	1	3	0	1	1	3	0	20	1	0	4	0	0	0	3	0	7	1	1	1	3	3	1	3	1	3	1	0	0	0	0
2	0	1	0	1	0	0	22	1	2	6	1	2	30	3	6	3	1	1	1	3	0	1	1	3	0	5	1	0	4	0	0	0	3	0	7	1	1	1	1	3	1	3	1	3	1	0	0	0	0
2	0	1	0	1	0	0	22	1	2	6	1	2	30	3	6	3	1	1	1	3	0	1	1	3	0	5	1	0	4	0	0	0	3	0	7	1	1	1	1	3	1	3	1	3	1	0	0	0	0
2	0	1	0	1	0	0	22	1	2	6	1	2	30	3	6	3	1	1	1	3	0	1	1	3	0	5	1	0	4	0	0	0	3	0	7	1	1	1	1	3	1	3	1	3	1	0	0	0	0
2	0	1	0	1	0	0	22	1	2	6	1	2	30	3	6	3	1	1	1	3	0	1	1	3	0	5	1	0	4	0	0	0	3	0	7	1	1	1	1	3	1	3	1	3	1	0	0	0	0
2	0	1	0	1	0	0	22	1	2	6	1	2	30	3	6	3	1	1	1	3	0	1	1	3	0	5	1	0	4	0	0	0	3	0	7	1	1	1	1	3	1	3	1	3	1	0	0	0	0
2	0	1	0	1	0	0	22	1	2	6	1	2	30	3	6	3	1	1	1	3	0	1	1	3	0	5	1	0	4	0	0	0	3	0	7	1	1	1	1	3	1	3	1	3	1	0	0	0	0
2	0	1	0	1	0	0	22	1	2	6	1	2	30	3	6	3	1	1	1	3	0	1	1	3	0	5	1	0	4	0	0	0	3	0	7	1	1	1	1	3	1	3	1	3	1	0	0	0	0
2	0	1	1	0	0	0	22	1	2	3	1	2	25	2	3	4	1	1	1	3	0	1	1	3	0	30	1	0	4	0	0	0	3	0	7	0	1	1	1	1	0	1	0	1	0	0	0	0	0
2	0	1	1	0	0	0	22	1	2	3	1	2	25	2	3	4	1	1	1	3	0	1	1	3	0	30	1	0	4	0	0	0	3	0	7	0	1	1	1	1	0	1	0	1	0	0	0	0	0
2	0	1	1	0	0	0	22	1	2	3	1	2	25	2	3	4	1	1	1	3	0	1	1	3	0	30	1	0	4	0	0	0	3	0	7	0	1	1	1	1	0	1	0	1	0	0	0	0	0
2	0	1	1	0	0	0	22	1	2	3	1	2	25	2	3	4	1	1	1	3	0	1	1	3	0	30	1	0	4	0	0	0	3	0	7	0	1	1	1	1	0	1	0	1	0	0	0	0	0
2	0	1	1	0	0	0	22	1	2	3	1	2	25	2	3	4	1	1	1	3	0	1	1	3	0	30	1	0	4	0	0	0	3	0	7	0	1	1	1	1	0	1	0	1	0	0	0	0	0
2	0	1	1	0	0	0	22	1	2	3	1	2	25	2	3	4	1	1	1	3	0	1	1	3	0	30	1	0	4	0	0	0	3	0	7	0	1	1	1	1	0	1	0	1	0	0	0	0	0
2	0	1	0	1	0	0	22	1	1	6	3	2	25	4	1	3	1	1	1	3	0	1	1	3	0	30	1	0	4	0	0	0	3	0	7	0	1	1	2	1	0	1	0	1	0	0	0	0	0
2	0	1	0	1	0	0	22	1	1	1	3	2	25	4	1	3	1	1	1	3	0	1	1	3	0	30	1	0	4	0	0	0	3	0	7	0	1	1	2	1	0	1	0	1	0	0	0	0	0
2	0	1	0	1	0	0	22	1	1	1	3	2	25	4	1	3	1	1	1	3	0	1	1	3	0	30	1	0	4	0	0	0	3	0	7	0	1	1	2	1	0	1	0	1	0	0	0	0	0
2	0	1	0	1	0	0	22	1	1	1	3	2	25	4	1	3	1	1	1	3	0	1	1	3	0	30	1	0	4	0	0	0	3	0	7	0	1	1	2	1	0	1	0	1	0	0	0	0	0
2	0	1	0	1	0	0	22	1	1	1	3	2	25	4	1	3	1	1	1	3	0	1	1	3	0	30	1	0	4	0	0	0	3	0	7	0	1	1	2	1	0	1	0	1	0	0	0	0	0
2	0	1	0	0	0	0	22	1	2	6	3	2	26	4	3	3	1	1	1	3	0	1	1	3	0	20	1	0	4	0	0	0	3	0	7	0	1	1	1	1	0	1	0	1	0	0	0	0	0
2	0	1	0	0	0	0	22	1	2	1	3	2	26	4	3	3	1	1	1	3	0	1	1	3	0	20	1	0	4	0	0	0	3	0	7	0	1	1	1	1	0	1	0	1	0	0	0	0	0
2	0	1	0	0	0	0	22	1	2	1	3	2	26	4	3	3	1	1	1	3	0	1	1	3	0	20	1	0	4	0	0	0	3	0	7	0	1	1	1	1	0	1	0	1	0	0	0	0	0
2	0	1	0	0	0	0	22	1	2	1	1	2	26	4	3	3	1	1	1	3	0	1	1	3	0	20	1	0	4	0	0	0	3	0	7	0	1	1	1	1	0	1	0	1	0	0	0	0	0
2	0	1	0	0	0	0	22	1	2	1	1	2	26	4	3	3	1	1	1	3	0	1	1	3	0	20	1	0	4	0	0	0	3	0	7	0	1	1	1	1	0	1	0	1	0	0	0	0	0
2	0	1	0	0	0	0	22	1	2	1	1	2	26	4	3	3	1	1	1	3	0	1	1	3	0	20	1	0	4	0	0	0	3	0	7	0	1	1	1	1	0	1	0	1	0	0	0	0	0
2	0	1	0	0	0	0	22	1	2	1	1	2	26	4	3	3	1	1	1	3	0	1	1	3	0	20	1	0	4	0	0	0	3	0	7	0	1	1	1	1	0	1	0	1	0	0	0	0	0
2	0	1	0	1	0	0	23	1	1	3	1	2	30	2	5	3	1	2	1	3	0	2	1	3	0	10	0	0	3	0	0	0	3	0	7	0	1	1	2	3	1	3	1	3	1	0	0	0	0
2	0	1	0	1	0	0	23	1	1	3	1	2	30	2	5	3	1	2	1	3	0	2	1	3	0	10	0	0	3	0	0	0	3	0	7	0	1	1	2	3	1	3	1	3	1	0	0	0	0
2	0	1	0	1	0	0	23	1	1	3	1	2	30	2	5	3	1	2	1	3	0	2	1	3	0	10	0	0	3	0	0	0	3	0	7	0	1	1	2	3	1	3	1	3	1	0	0	0	0
2	0	1	0	1	0	0	23	1	1	3	1	2	30	2	5	3	1	2	1	3	0	2	1	3	0	10	0	0	3	0	0	0	3	0	7	0	1	1	2	3	1	3	1	3	1	0	0	0	0
2	0	1	0	1	0	0	23	1	1	3	1	2	30	2	5	3	1	2	1	3	0	2	1	3	0	10	0	0	3	0	0	0	3	0	7	0	1	1	2	3	1	3	1	3	1	0	0	0	0
2	0	1	0	1	0	0	23	1	1	3	1	2	30	2	5	3	1	2	1	3	0	2	1	3	0	10	0	0	3	0	0	0	3	0	7	0	1	1	2	3	1	3	1	3	1	0	0	0	0
2	0	1	0	1	0	0	23	1	1	3	1	2	30	2	5	3	1	2	1	3	0	2	1	3	0	10	0	0	3	0	0	0	3	0	7	0	1	1	2	3	1	3	1	3	1	0	0	0	0
2	0	1	0	0	0	0	24	1	4	6	3	2	30	2	3	3	1	1	1	3	0	1	1	3	0	30	1	0	4	0	0	0	3	0	7	1	1	1	1	1	0	1	0	1	0	1	1	1	0
2	0	1	0	0	0	0	24	1	4	1	3	2	30	2	3	3	1	1	1	3	0	1	1	3	0	30	1	0	4	0	0	0	3	0	7	1	1	1	1	1	0	1	0	1	0	1	1	1	0
2	0	1	0	0	0	0	24	1	4	1	3	2	30	2	3	3	1	1	1	3	0	1	1	3	0	30	1	0	4	0	0	0	3	0	7	1	1	1	1	1	0	1	0	1	0	1	1	1	0
2	0	1	0	0	0	0	24	1	4	1	1	2	30	2	3	3	1	1	1	3	0	1	1	3	0	30	1	0	4	0	0	0	3	0	7	1	1	1	1	1	0	1	0	1	0	1	1	1	0
2	0	1	0	0	0	0	24	1	4	1	1	2	30	2	3	3	1	1	1	3	0	1	1	3	0	30	1	0	4	0	0	0	3	0	7	1	1	1	1	1	0	1	0	1	0	1	1	1	0
2	0	1	0	0	0	0	24	1	4	1	1	2	30	2	3	3	1	1	1	3	0	1	1	3	0	30	1	0	4	0	0	0	3	0	7	1	1	1	1	1	0	1	0	1	0	1	1	1	0
2	0	1	0	0	0	0	24	1	4	1	1	2	30	2	3	3	1	1	1	3	0	1	1	3	0	30	1	0	4	0	0	0	3	0	7	1	1	1	1	1	0	1	0	1	0	1	1	1	0
2	0	1	0	1	0	0	24	1	2	3	1	2	26	2	2	3	1	1	1	3	0	1	1	3	0	10	0	0	1	0	0	0	3	0	7	1	1	1	3	2	0	2	0	2	0	1	0	0	0
2	0	1	0	1	0	0	24	1	2	3	1	2	26	2	2	3	1	1	1	3	0	1	1	3	0	10	0	0	1	0	0	0	3	0	7	1	1	1	3	2	0	2	0	2	0	1	0	0	0
2	0	1	0	1	0	0	24	1	2	3	1	2	26	2	2	3	1	1	1	3	0	1	1	3	0	10	0	0	1	0	0	0	3	0	7	1	1	1	3	2	0	2	0	2	0	1	0	0	0
2	0	1	0	1	0	0	24	1	2	3	1	2	26	2	2	3	1	1	1	3	0	1	1	3	0	10	0	0	1	0	0	0	3	0	7	1	1	1	3	2	0	2	0	2	0	1	0	0	0
2	0	1	0	1	0	0	24	1	2	3	1	2	26	2	2	3	1	1	1	3	0	1	1	3	0	10	0	0	1	0	0	0	3	0	7	1	1	1	3	2	0	2	0	2	0	1	0	0	0
2	0	1	0	1	0	0	24	1	2	3	1	2	26	2	2	3	1	1	1	3	0	1	1	3	0	10	0	0	1	0	0	0	3	0	7	1	1	1	3	2	0	2	0	2	0	1	0	0	0
2	0	1	0	1	0	0	24	1	2	2	1	2	26	2	2	3	1	1	1	3	0	1	1	3	0	10	0	0	1	0	0	0	3	0	7	1	1	1	3	2	0	2	0	2	0	1	0	0	0
2	0	1	0	1	0	0	24	1	1	5	1	2	35	1	6	4	2	1	1	1	1	1	1	3	0	2	1	0	3	0	0	0	1	1	7	1	1	1	3	3	1	3	1	3	1	1	1	0	0
2	0	1	0	1	0	0	24	1	1	5	1	2	35	1	6	4	2	1	1	1	1	1	1	3	0	2	1	0	3	0	0	0	1	1	7	1	1	1	3	3	1	3	1	3	1	1	1	0	0
2	0	1	0	1	0	0	24	1	1	5	1	2	35	1	6	4	2	1	1	1	1	1	1	3	0	2	1	0	3	0	0	0	1	1	7	1	1	1	3	3	1	3	1	3	1	1	1	0	0
2	0	1	0	1	0	0	24	1	1	5	1	2	35	1	6	4	2	1	1	1	1	1	1	3	0	2	1	0	3	0	0	0	1	1	7	1	1	1	3	3	1	3	1	3	1	1	1	0	0
2	0	1	0	1	0	0	25	1	2	5	3	2	30	1	5	2	1	1	1	3	0	1	1	3	0	20	1	0	3	0	0	0	3	0	7	1	1	1	2	3	1	3	1	3	1	0	0	0	0
2	0	1	0	1	0	0	25	1	2	5	3	2	30	1	5	2	1	1	1	3	0	1	1	3	0	20	1	0	3	0	0	0	3	0	7	1	1	1	2	3	1	3	1	3	1	0	0	0	0
2	0	1	0	1	0	0	25	1	2	5	3	2	30	1	5	2	1	1	1	3	0	1	1	3	0	20	1	0	3	0	0	0	3	0	7	1	1	1	2	3	1	3	1	3	1	0	0	0	0
2	0	1	0	1	0	0	25	1	2	5	3	2	30	1	5	2	1	1	1	3	0	1	1	3	0	20	1	0	3	0	0	0	3	0	7	1	1	1	2	3	1	3	1	3	1	0	0	0	0
2	0	1	0	1	0	0	25	1	2	5	3	2	30	1	5	2	1	1	1	3	0	1	1	3	0	20	1	0	3	0	0	0	3	0	7	1	1	1	2	3	1	3	1	3	1	0	0	0	0
2	0	1	0	1	0	0	25	1	1	4	1	2	27	2	4	3	1	5	1	3	0	5	1	3	0	15	0	0	1	0	0	0	3	0	7	1	1	1	2	3	1	3	1	3	1	1	1	0	0
2	0	1	0	0	0	0	25	1	2	4	1	2	30	2	4	3	1	1	1	3	0	1	1	3	0	10	1	0	4	0	0	0	3	0	7	0	1	1	2	1	0	1	0	1	0	0	0	0	0
2	0	1	0	1	0	0	25	1	1	4	1	2	27	2	4	3	1	5	1	3	0	5	1	3	0	15	0	0	1	0	0	0	3	0	7	1	1	1	2	3	1	3	1	3	1	1	1	0	0
2	0	1	0	0	0	0	25	1	2	4	1	2	30	2	4	3	1	1	1	3	0	1	1	3	0	10	1	0	4	0	0	0	3	0	7	0	1	1	2	1	0	1	0	1	0	0	0	0	0
2	0	1	0	1	0	0	25	1	1	4	1	2	27	2	4	3	1	5	1	3	0	5	1	3	0	15	0	0	1	0	0	0	3	0	7	1	1	1	2	3	1	3	1	3	1	1	1	0	0
2	0	1	0	0	0	0	25	1	2	4	1	2	30	2	4	3	1	1	1	3	0	1	1	3	0	10	1	0	4	0	0	0	3	0	7	0	1	1	2	1	0	1	0	1	0	0	0	0	0
2	0	1	0	1	0	0	25	1	1	4	1	2	27	2	4	3	1	5	1	3	0	5	1	3	0	15	0	0	1	0	0	0	3	0	7	1	1	1	2	3	1	3	1	3	1	1	1	0	0
2	0	1	0	0	0	0	25	1	2	4	1	2	30	2	4	3	1	1	1	3	0	1	1	3	0	10	1	0	4	0	0	0	3	0	7	0	1	1	2	1	0	1	0	1	0	0	0	0	0
2	0	1	0	1	0	0	25	1	1	4	1	2	27	2	4	3	1	5	1	3	0	5	1	3	0	15	0	0	1	0	0	0	3	0	7	1	1	1	2	3	1	3	1	3	1	1	1	0	0
2	0	1	0	0	0	0	25	1	2	4	1	2	30	2	4	3	1	1	1	3	0	1	1	3	0	10	1	0	4	0	0	0	3	0	7	0	1	1	2	1	0	1	0	1	0	0	0	0	0
2	0	1	0	1	0	0	25	1	1	4	1	2	27	2	4	3	1	5	1	3	0	5	1	3	0	15	0	0	1	0	0	0	3	0	7	1	1	1	2	3	1	3	1	3	1	1	1	0	0
2	0	1	0	0	0	0	25	1	2	4	1	2	30	2	4	3	1	1	1	3	0	1	1	3	0	10	1	0	4	0	0	0	3	0	7	0	1	1	2	1	0	1	0	1	0	0	0	0	0
2	0	1	0	1	0	0	25	1	1	4	1	2	27	2	4	3	1	5	1	3	0	5	1	3	0	15	0	0	1	0	0	0	3	0	7	1	1	1	2	3	1	3	1	3	1	1	1	0	0
2	0	1	0	0	0	0	25	1	2	4	1	2	30	2	4	3	1	1	1	3	0	1	1	3	0	10	1	0	4	0	0	0	3	0	7	0	1	1	2	1	0	1	0	1	0	0	0	0	0
2	0	1	0	1	0	0	25	1	2	6	3	2	26	1	5	3	2	1	1	3	0	1	1	3	0	15	1	1	3	1	1	2	3	0	7	1	1	1	3	3	1	3	1	3	1	1	1	1	1
2	0	1	0	1	0	0	25	1	2	6	3	2	26	1	5	3	2	1	1	3	0	1	1	3	0	15	1	1	3	1	1	2	3	0	7	1	1	1	3	3	1	3	1	3	1	1	1	1	1
2	0	1	0	1	0	0	25	1	2	6	3	2	26	1	5	3	2	1	1	3	0	1	1	3	0	15	1	1	3	1	1	2	3	0	7	1	1	1	3	3	1	3	1	3	1	1	1	1	1
2	0	1	0	1	0	0	25	1	2	6	3	2	26	1	5	3	2	1	1	3	0	1	1	3	0	15	1	1	3	1	1	2	3	0	7	1	1	1	3	3	1	3	1	3	1	1	1	1	1
2	0	1	0	1	0	0	25	1	2	6	3	2	26	1	5	3	2	1	1	3	0	1	1	3	0	15	1	1	3	1	1	2	3	0	7	1	1	1	3	3	1	3	1	3	1	1	1	1	1
2	0	1	0	1	0	0	25	1	2	6	3	2	26	1	5	3	2	1	1	3	0	1	1	3	0	15	1	1	3	1	1	2	3	0	7	1	1	1	3	3	1	3	1	3	1	1	1	1	1
2	0	1	0	1	0	0	25	1	2	6	3	2	26	1	5	3	2	1	1	3	0	1	1	3	0	15	1	1	3	1	1	2	3	0	7	1	1	1	3	3	1	3	1	3	1	1	1	1	1
2	0	1	0	1	0	0	26	1	4	3	1	2	30	2	4	3	1	1	1	3	0	1	1	3	0	35	1	1	3	0	0	0	2	1	7	1	2	0	2	3	1	3	1	3	1	1	1	0	0
2	0	1	0	1	0	0	26	1	4	3	1	2	30	2	4	3	1	1	1	3	0	1	1	3	0	35	1	1	3	0	0	0	2	1	7	1	2	0	2	3	1	3	1	3	1	1	1	0	0
2	0	1	0	1	0	0	26	1	4	3	1	2	30	2	4	3	1	1	1	3	0	1	1	3	0	35	1	1	3	0	0	0	2	1	7	1	2	0	2	3	1	3	1	3	1	1	1	0	0
2	0	1	0	1	0	0	26	1	4	3	1	2	30	2	4	3	1	1	1	3	0	1	1	3	0	35	1	1	3	0	0	0	2	1	7	1	2	0	2	3	1	3	1	3	1	1	1	0	0
2	0	1	0	1	0	0	26	1	4	3	1	2	30	2	4	3	1	1	1	3	0	1	1	3	0	35	1	1	3	0	0	0	2	1	7	1	2	0	2	3	1	3	1	3	1	1	1	0	0
2	0	1	0	1	0	0	26	1	4	3	1	2	30	2	4	3	1	1	1	3	0	1	1	3	0	35	1	1	3	0	0	0	2	1	7	1	2	0	2	3	1	3	1	3	1	1	1	0	0
2	0	1	0	1	0	0	26	1	4	2	1	2	30	2	4	3	1	1	1	3	0	1	1	3	0	35	1	1	3	0	0	0	2	1	7	1	2	0	2	3	1	3	1	3	1	1	1	0	0
2	0	1	0	1	0	0	26	1	2	5	3	2	30	3	4	3	1	5	1	3	0	5	1	3	0	2	0	0	1	0	0	0	3	0	7	0	1	1	2	3	1	3	1	3	1	0	0	0	0
2	0	1	0	1	0	0	26	1	2	5	3	2	30	3	4	3	1	5	1	3	0	5	1	3	0	2	0	0	1	0	0	0	3	0	7	0	1	1	2	3	1	3	1	3	1	0	0	0	0
2	0	1	0	1	0	0	26	1	2	5	3	2	30	3	4	3	1	5	1	3	0	5	1	3	0	2	0	0	1	0	0	0	3	0	7	0	1	1	2	3	1	3	1	3	1	0	0	0	0
2	0	1	0	1	0	0	26	1	2	5	3	2	30	3	4	3	1	5	1	3	0	5	1	3	0	2	0	0	1	0	0	0	3	0	7	0	1	1	2	3	1	3	1	3	1	0	0	0	0
2	0	1	0	1	0	0	26	1	2	5	3	2	30	3	4	3	1	5	1	3	0	5	1	3	0	2	0	0	1	0	0	0	3	0	7	0	1	1	2	3	1	3	1	3	1	0	0	0	0
2	0	1	0	1	0	0	26	1	2	5	3	2	30	3	4	3	1	5	1	3	0	5	1	3	0	2	0	0	1	0	0	0	3	0	7	0	1	1	2	3	1	3	1	3	1	0	0	0	0
2	0	1	0	1	0	0	26	1	2	5	3	2	30	3	4	3	1	5	1	3	0	5	1	3	0	2	0	0	1	0	0	0	3	0	7	0	1	1	2	3	1	3	1	3	1	0	0	0	0
2	0	1	1	0	0	0	26	1	1	3	1	2	30	2	4	4	2	5	1	3	0	5	1	3	0	15	0	0	1	0	0	0	3	0	7	0	1	1	3	3	1	3	1	3	1	1	1	0	0
2	0	1	1	0	0	0	26	1	1	3	1	2	30	2	4	4	2	5	1	3	0	5	1	3	0	15	0	0	1	0	0	0	3	0	7	0	1	1	3	3	1	3	1	3	1	1	1	0	0
2	0	1	1	0	0	0	26	1	1	3	1	2	30	2	4	4	2	5	1	3	0	5	1	3	0	15	0	0	1	0	0	0	3	0	7	0	1	1	3	3	1	3	1	3	1	1	1	0	0
2	0	1	1	0	0	0	26	1	1	3	1	2	30	2	4	4	2	5	1	3	0	5	1	3	0	15	0	0	1	0	0	0	3	0	7	0	1	1	3	3	1	3	1	3	1	1	1	0	0
2	0	1	1	0	0	0	26	1	1	3	1	2	30	2	4	4	2	5	1	3	0	5	1	3	0	15	0	0	1	0	0	0	3	0	7	0	1	1	3	3	1	3	1	3	1	1	1	0	0
2	0	1	1	0	0	0	26	1	1	3	1	2	30	2	4	4	2	5	1	3	0	5	1	3	0	15	0	0	1	0	0	0	3	0	7	0	1	1	3	3	1	3	1	3	1	1	1	0	0
2	0	1	0	1	0	0	28	1	1	3	1	2	35	3	3	3	2	5	1	3	0	5	1	3	0	25	0	0	1	0	0	0	3	0	7	0	1	1	2	1	0	1	0	1	0	1	0	0	0
2	0	1	0	1	0	0	28	1	1	3	1	2	35	3	3	3	2	5	1	3	0	5	1	3	0	25	0	0	1	0	0	0	3	0	7	0	1	1	2	1	0	1	0	1	0	1	0	0	0
2	0	1	0	1	0	0	28	1	1	3	1	2	35	3	3	3	2	5	1	3	0	5	1	3	0	25	0	0	1	0	0	0	3	0	7	0	1	1	2	1	0	1	0	1	0	1	0	0	0
2	0	1	0	1	0	0	28	1	1	3	1	2	35	3	3	3	2	5	1	3	0	5	1	3	0	25	0	0	1	0	0	0	3	0	7	0	1	1	2	1	0	1	0	1	0	1	0	0	0
2	0	1	0	1	0	0	28	1	1	3	1	2	35	3	3	3	2	5	1	3	0	5	1	3	0	25	0	0	1	0	0	0	3	0	7	0	1	1	2	1	0	1	0	1	0	1	0	0	0
2	0	1	0	1	0	0	28	1	1	3	1	2	35	3	3	3	2	5	1	3	0	5	1	3	0	25	0	0	1	0	0	0	3	0	7	0	1	1	2	1	0	1	0	1	0	1	0	0	0
2	0	1	0	1	0	0	28	1	1	2	1	2	35	3	3	3	2	5	1	3	0	5	1	3	0	25	0	0	1	0	0	0	3	0	7	0	1	1	2	1	0	1	0	1	0	1	0	0	0
2	0	1	0	0	0	0	28	1	2	5	3	2	35	3	4	3	2	1	1	3	0	1	1	3	0	10	1	0	4	0	0	0	3	0	7	0	1	1	5	3	1	3	1	3	1	0	0	0	0
2	0	1	0	0	0	0	28	1	2	5	3	2	35	3	4	3	2	1	1	3	0	1	1	3	0	10	1	0	4	0	0	0	3	0	7	0	1	1	5	3	1	3	1	3	1	0	0	0	0
2	0	1	0	0	0	0	28	1	2	5	3	2	35	3	4	3	2	1	1	3	0	1	1	3	0	10	1	0	4	0	0	0	3	0	7	0	1	1	5	3	1	3	1	3	1	0	0	0	0
2	0	1	0	0	0	0	28	1	2	5	3	2	35	3	4	3	2	1	1	3	0	1	1	3	0	10	1	0	4	0	0	0	3	0	7	0	1	1	5	3	1	3	1	3	1	0	0	0	0
2	0	1	0	0	0	0	28	1	2	5	3	2	35	3	4	3	2	1	1	3	0	1	1	3	0	10	1	0	4	0	0	0	3	0	7	0	1	1	5	3	1	3	1	3	1	0	0	0	0
2	0	1	0	0	0	0	28	1	2	5	3	2	35	3	4	3	2	1	1	3	0	1	1	3	0	10	1	0	4	0	0	0	3	0	7	0	1	1	5	3	1	3	1	3	1	0	0	0	0
2	0	1	0	0	0	0	28	1	2	5	3	2	35	3	4	3	2	1	1	3	0	1	1	3	0	10	1	0	4	0	0	0	3	0	7	0	1	1	5	3	1	3	1	3	1	0	0	0	0
2	0	1	0	1	0	0	28	1	2	3	1	2	32	4	3	3	2	1	1	3	0	1	1	3	0	20	1	0	4	0	0	0	3	0	7	0	1	1	2	1	0	1	0	1	0	0	0	0	0
2	0	1	0	1	0	0	28	1	2	3	1	2	32	4	3	3	2	1	1	3	0	1	1	3	0	20	1	0	4	0	0	0	3	0	7	0	1	1	2	1	0	1	0	1	0	0	0	0	0
2	0	1	0	1	0	0	28	1	2	3	1	2	32	4	3	3	2	1	1	3	0	1	1	3	0	20	1	0	4	0	0	0	3	0	7	0	1	1	2	1	0	1	0	1	0	0	0	0	0
2	0	1	0	1	0	0	28	1	2	3	1	2	32	4	3	3	2	1	1	3	0	1	1	3	0	20	1	0	4	0	0	0	3	0	7	0	1	1	2	1	0	1	0	1	0	0	0	0	0
2	0	1	0	1	0	0	28	1	2	3	1	2	32	4	3	3	2	1	1	3	0	1	1	3	0	20	1	0	4	0	0	0	3	0	7	0	1	1	2	1	0	1	0	1	0	0	0	0	0
2	0	1	0	1	0	0	28	1	2	3	1	2	32	4	3	3	2	1	1	3	0	1	1	3	0	20	1	0	4	0	0	0	3	0	7	0	1	1	2	1	0	1	0	1	0	0	0	0	0
2	0	1	0	1	0	0	28	1	2	3	1	2	32	4	3	3	2	1	1	3	0	1	1	3	0	20	1	0	4	0	0	0	3	0	7	0	1	1	2	1	0	1	0	1	0	0	0	0	0
2	0	1	0	1	0	0	28	1	2	3	1	2	40	1	6	5	2	1	1	3	0	1	1	3	0	10	1	0	4	0	0	0	1	1	7	1	1	1	3	3	1	3	1	3	1	1	1	0	0
2	0	1	0	1	0	0	28	1	2	3	1	2	40	1	6	5	2	1	1	3	0	1	1	3	0	10	1	0	4	0	0	0	1	1	7	1	1	1	3	3	1	3	1	3	1	1	1	0	0
2	0	1	0	1	0	0	28	1	2	3	1	2	40	1	6	5	2	1	1	3	0	1	1	3	0	10	1	0	4	0	0	0	1	1	7	1	1	1	3	3	1	3	1	3	1	1	1	0	0
2	0	1	0	1	0	0	28	1	2	3	1	2	40	1	6	5	2	1	1	3	0	1	1	3	0	10	1	0	4	0	0	0	1	1	7	1	1	1	3	3	1	3	1	3	1	1	1	0	0
2	0	1	0	0	0	0	28	1	2	3	1	2	35	4	4	3	2	1	1	3	0	1	1	1	1	5	1	0	3	1	1	2	1	1	7	0	1	1	2	3	1	3	1	3	1	0	0	0	0
2	0	1	0	0	0	0	28	1	2	3	1	2	35	4	4	3	2	1	1	3	0	1	1	1	1	5	1	0	3	1	1	2	1	1	7	0	1	1	2	3	1	3	1	3	1	0	0	0	0
2	0	1	0	0	0	0	28	1	2	3	1	2	35	4	4	3	2	1	1	3	0	1	1	1	1	5	1	0	3	1	1	2	1	1	7	0	1	1	2	3	1	3	1	3	1	0	0	0	0
2	0	1	0	0	0	0	28	1	2	3	1	2	35	4	4	3	2	1	1	3	0	1	1	1	1	5	1	0	3	1	1	2	1	1	7	0	1	1	2	3	1	3	1	3	1	0	0	0	0
2	0	1	0	0	0	0	28	1	2	3	1	2	35	4	4	3	2	1	1	3	0	1	1	1	1	5	1	0	3	1	1	2	1	1	7	0	1	1	2	3	1	3	1	3	1	0	0	0	0
2	0	1	0	0	0	0	28	1	2	3	1	2	35	4	4	3	2	1	1	3	0	1	1	1	1	5	1	0	3	1	1	2	1	1	7	0	1	1	2	3	1	3	1	3	1	0	0	0	0
2	0	1	0	0	0	0	28	1	2	3	1	2	35	4	4	3	2	1	1	3	0	1	1	1	1	5	1	0	3	1	1	2	1	1	7	0	1	1	2	3	1	3	1	3	1	0	0	0	0
2	0	1	1	0	0	0	30	1	1	4	1	2	40	3	5	4	2	1	1	3	0	1	1	3	0	30	1	0	3	0	0	0	3	0	7	1	1	1	2	3	1	3	1	3	1	1	1	1	0
2	0	1	1	0	0	0	30	1	1	4	1	2	40	3	5	4	2	1	1	3	0	1	1	3	0	30	1	0	3	0	0	0	3	0	7	1	1	1	2	3	1	3	1	3	1	1	1	1	0
2	0	1	1	0	0	0	30	1	1	4	1	2	40	3	5	4	2	1	1	3	0	1	1	3	0	30	1	0	3	0	0	0	3	0	7	1	1	1	2	3	1	3	1	3	1	1	1	1	0
2	0	1	1	0	0	0	30	1	1	4	1	2	40	3	5	4	2	1	1	3	0	1	1	3	0	30	1	0	3	0	0	0	3	0	7	1	1	1	2	3	1	3	1	3	1	1	1	1	0
2	0	1	1	0	0	0	30	1	1	4	1	2	40	3	5	4	2	1	1	3	0	1	1	3	0	30	1	0	3	0	0	0	3	0	7	1	1	1	2	3	1	3	1	3	1	1	1	1	0
2	0	1	1	0	0	0	30	1	1	4	1	2	40	3	5	4	2	1	1	3	0	1	1	3	0	30	1	0	3	0	0	0	3	0	7	1	1	1	2	3	1	3	1	3	1	1	1	1	0
2	0	1	0	0	0	0	30	1	4	3	1	2	35	4	3	4	2	1	1	3	0	1	1	3	0	30	1	0	4	0	0	0	3	0	7	0	1	1	1	1	0	1	0	1	0	0	0	0	0
2	0	1	0	0	0	0	30	1	4	3	1	2	35	4	3	4	2	1	1	3	0	1	1	3	0	30	1	0	4	0	0	0	3	0	7	0	1	1	1	1	0	1	0	1	0	0	0	0	0
2	0	1	0	0	0	0	30	1	4	3	1	2	35	4	3	4	2	1	1	3	0	1	1	3	0	30	1	0	4	0	0	0	3	0	7	0	1	1	1	1	0	1	0	1	0	0	0	0	0
2	0	1	0	0	0	0	30	1	4	3	1	2	35	4	3	4	2	1	1	3	0	1	1	3	0	30	1	0	4	0	0	0	3	0	7	0	1	1	1	1	0	1	0	1	0	0	0	0	0
2	0	1	0	0	0	0	30	1	4	3	1	2	35	4	3	4	2	1	1	3	0	1	1	3	0	30	1	0	4	0	0	0	3	0	7	0	1	1	1	1	0	1	0	1	0	0	0	0	0
2	0	1	0	1	0	0	30	1	1	3	1	2	40	3	3	3	2	1	1	3	0	1	1	3	0	20	1	0	4	0	0	0	3	0	7	0	1	1	1	1	0	1	0	1	0	1	1	0	0
2	0	1	0	1	0	0	30	1	1	3	1	2	40	3	3	3	2	1	1	3	0	1	1	3	0	20	1	0	4	0	0	0	3	0	7	0	1	1	1	1	0	1	0	1	0	1	1	0	0
2	0	1	0	1	0	0	30	1	1	3	1	2	40	3	3	3	2	1	1	3	0	1	1	3	0	20	1	0	4	0	0	0	3	0	7	0	1	1	1	1	0	1	0	1	0	1	1	0	0
2	0	1	0	1	0	0	30	1	1	3	1	2	40	3	3	3	2	1	1	3	0	1	1	3	0	20	1	0	4	0	0	0	3	0	7	0	1	1	1	1	0	1	0	1	0	1	1	0	0
2	0	1	0	1	0	0	30	1	1	3	1	2	40	3	3	3	2	1	1	3	0	1	1	3	0	20	1	0	4	0	0	0	3	0	7	0	1	1	1	1	0	1	0	1	0	1	1	0	0
2	0	1	0	1	0	0	30	1	1	3	1	2	40	3	3	3	2	1	1	3	0	1	1	3	0	20	1	0	4	0	0	0	3	0	7	0	1	1	1	1	0	1	0	1	0	1	1	0	0
2	0	1	0	1	0	0	30	1	1	3	1	2	40	3	1	3	2	1	1	3	0	1	1	3	0	5	1	0	4	0	0	0	3	0	7	1	1	1	2	1	0	1	0	1	0	1	1	0	0
2	0	1	0	1	0	0	30	1	1	3	1	2	40	3	1	3	2	1	1	3	0	1	1	3	0	5	1	0	4	0	0	0	3	0	7	1	1	1	2	1	0	1	0	1	0	1	1	0	0
2	0	1	0	1	0	0	30	1	1	3	1	2	40	3	1	3	2	1	1	3	0	1	1	3	0	5	1	0	4	0	0	0	3	0	7	1	1	1	2	1	0	1	0	1	0	1	1	0	0
2	0	1	0	1	0	0	30	1	1	3	1	2	40	3	1	3	2	1	1	3	0	1	1	3	0	5	1	0	4	0	0	0	3	0	7	1	1	1	2	1	0	1	0	1	0	1	1	0	0
2	0	1	0	1	0	0	30	1	1	3	1	2	40	3	1	3	2	1	1	3	0	1	1	3	0	5	1	0	4	0	0	0	3	0	7	1	1	1	2	1	0	1	0	1	0	1	1	0	0
2	0	1	0	1	0	0	30	1	1	3	1	2	40	3	1	3	2	1	1	3	0	1	1	3	0	5	1	0	4	0	0	0	3	0	7	1	1	1	2	1	0	1	0	1	0	1	1	0	0
2	0	1	0	1	0	0	30	1	1	3	1	2	40	3	1	3	2	1	1	3	0	1	1	3	0	5	1	0	4	0	0	0	3	0	7	1	1	1	2	1	0	1	0	1	0	1	1	0	0
2	0	1	0	0	0	0	32	1	2	4	3	2	38	2	2	3	2	5	1	3	0	5	1	3	0	2	0	0	1	0	0	0	3	0	7	0	1	1	4	3	1	3	1	3	1	0	0	0	0
2	0	1	0	0	0	0	32	1	2	4	3	2	38	2	2	3	2	5	1	3	0	5	1	3	0	2	0	0	1	0	0	0	3	0	7	0	1	1	4	3	1	3	1	3	1	0	0	0	0
2	0	1	0	0	0	0	32	1	2	4	3	2	38	2	2	3	2	5	1	3	0	5	1	3	0	2	0	0	1	0	0	0	3	0	7	0	1	1	4	3	1	3	1	3	1	0	0	0	0
2	0	1	0	0	0	0	32	1	2	4	3	2	38	2	2	3	2	5	1	3	0	5	1	3	0	2	0	0	1	0	0	0	3	0	7	0	1	1	4	3	1	3	1	3	1	0	0	0	0
2	0	1	0	0	0	0	32	1	2	4	3	2	38	2	2	3	2	5	1	3	0	5	1	3	0	2	0	0	1	0	0	0	3	0	7	0	1	1	4	3	1	3	1	3	1	0	0	0	0
2	0	1	0	0	0	0	32	1	2	4	3	2	38	2	2	3	2	5	1	3	0	5	1	3	0	2	0	0	1	0	0	0	3	0	7	0	1	1	4	3	1	3	1	3	1	0	0	0	0
2	0	1	0	0	0	0	32	1	2	4	3	2	38	2	2	3	2	5	1	3	0	5	1	3	0	2	0	0	1	0	0	0	3	0	7	0	1	1	4	3	1	3	1	3	1	0	0	0	0
2	0	1	0	0	0	0	32	1	1	6	3	2	40	4	3	3	2	1	1	3	0	1	1	3	0	40	1	0	4	0	0	0	3	0	7	0	1	1	1	1	0	1	0	1	0	1	1	0	0
2	0	1	0	0	0	0	32	1	1	1	3	2	40	4	3	3	2	1	1	3	0	1	1	3	0	40	1	0	4	0	0	0	3	0	7	0	1	1	1	1	0	1	0	1	0	1	1	0	0
2	0	1	0	0	0	0	32	1	1	1	3	2	40	4	3	3	2	1	1	3	0	1	1	3	0	40	1	0	4	0	0	0	3	0	7	0	1	1	1	1	0	1	0	1	0	1	1	0	0
2	0	1	0	0	0	0	32	1	1	1	1	2	40	4	3	3	2	1	1	3	0	1	1	3	0	40	1	0	4	0	0	0	3	0	7	0	1	1	1	1	0	1	0	1	0	1	1	0	0
2	0	1	0	0	0	0	32	1	1	1	1	2	40	4	3	3	2	1	1	3	0	1	1	3	0	40	1	0	4	0	0	0	3	0	7	0	1	1	1	1	0	1	0	1	0	1	1	0	0
2	0	1	0	0	0	0	32	1	1	1	1	2	40	4	3	3	2	1	1	3	0	1	1	3	0	40	1	0	4	0	0	0	3	0	7	0	1	1	1	1	0	1	0	1	0	1	1	0	0
2	0	1	0	0	0	0	32	1	1	1	1	2	40	4	3	3	2	1	1	3	0	1	1	3	0	40	1	0	4	0	0	0	3	0	7	0	1	1	1	1	0	1	0	1	0	1	1	0	0
2	0	1	0	1	0	0	33	1	1	3	1	2	40	3	3	3	2	1	1	3	0	1	1	3	0	20	1	0	4	0	0	0	3	0	7	0	1	1	1	1	0	1	0	1	0	1	1	0	0
2	0	1	0	0	0	0	34	1	3	3	1	2	40	3	4	6	2	2	1	3	0	2	1	2	1	28	1	1	4	1	0	6	3	0	7	1	1	1	4	2	0	2	0	2	0	1	1	0	1
2	0	1	0	0	0	0	34	1	3	3	1	2	40	3	4	6	2	2	1	3	0	2	1	2	1	28	1	1	4	1	0	6	3	0	7	1	1	1	4	2	0	2	0	2	0	1	1	0	1
2	0	1	0	0	0	0	34	1	3	3	1	2	40	3	4	6	2	2	1	3	0	2	1	2	1	28	1	1	4	1	0	6	3	0	7	1	1	1	4	2	0	2	0	2	0	1	1	0	1
2	0	1	0	0	0	0	34	1	3	3	1	2	40	3	4	6	2	2	1	3	0	2	1	2	1	28	1	1	4	1	0	6	3	0	7	1	1	1	4	2	0	2	0	2	0	1	1	0	1
2	0	1	0	1	0	0	34	1	1	6	3	2	40	2	3	3	2	1	1	3	0	1	1	3	0	20	1	0	4	0	0	0	3	0	7	1	1	1	3	1	0	1	0	1	0	1	1	1	0
2	0	1	0	1	0	0	34	1	1	1	3	2	40	2	3	3	2	1	1	3	0	1	1	3	0	20	1	0	4	0	0	0	3	0	7	1	1	1	3	1	0	1	0	1	0	1	1	1	0
2	0	1	0	1	0	0	34	1	1	1	3	2	40	2	3	3	2	1	1	3	0	1	1	3	0	20	1	0	4	0	0	0	3	0	7	1	1	1	3	1	0	1	0	1	0	1	1	1	0
2	0	1	0	1	0	0	34	1	1	1	1	2	40	2	3	3	2	1	1	3	0	1	1	3	0	20	1	0	4	0	0	0	3	0	7	1	1	1	3	1	0	1	0	1	0	1	1	1	0
2	0	1	0	1	0	0	34	1	1	1	1	2	40	2	3	3	2	1	1	3	0	1	1	3	0	20	1	0	4	0	0	0	3	0	7	1	1	1	3	1	0	1	0	1	0	1	1	1	0
2	0	1	0	1	0	0	34	1	1	1	1	2	40	2	3	3	2	1	1	3	0	1	1	3	0	20	1	0	4	0	0	0	3	0	7	1	1	1	3	1	0	1	0	1	0	1	1	1	0
2	0	1	0	1	0	0	34	1	1	1	1	2	40	2	3	3	2	1	1	3	0	1	1	3	0	20	1	0	4	0	0	0	3	0	7	1	1	1	3	1	0	1	0	1	0	1	1	1	0
2	0	1	0	1	0	0	35	1	1	3	1	2	40	3	3	3	2	1	1	3	0	1	1	3	0	10	1	0	4	0	0	0	3	0	7	1	1	1	2	3	1	3	1	3	1	1	1	1	0
2	0	1	0	1	0	0	35	1	1	3	1	2	40	3	3	3	2	1	1	3	0	1	1	3	0	10	1	0	4	0	0	0	3	0	7	1	1	1	2	3	1	3	1	3	1	1	1	1	0
2	0	1	0	1	0	0	35	1	1	3	1	2	40	3	3	3	2	1	1	3	0	1	1	3	0	10	1	0	4	0	0	0	3	0	7	1	1	1	2	3	1	3	1	3	1	1	1	1	0
2	0	1	0	1	0	0	35	1	1	3	1	2	40	3	3	3	2	1	1	3	0	1	1	3	0	10	1	0	4	0	0	0	3	0	7	1	1	1	2	3	1	3	1	3	1	1	1	1	0
2	0	1	0	1	0	0	35	1	1	3	1	2	40	3	3	3	2	1	1	3	0	1	1	3	0	10	1	0	4	0	0	0	3	0	7	1	1	1	2	3	1	3	1	3	1	1	1	1	0
2	0	1	0	1	0	0	35	1	1	3	1	2	40	3	3	3	2	1	1	3	0	1	1	3	0	10	1	0	4	0	0	0	3	0	7	1	1	1	2	3	1	3	1	3	1	1	1	1	0
2	0	1	0	1	0	0	35	1	1	3	1	2	40	3	3	3	2	1	1	3	0	1	1	3	0	10	1	0	4	0	0	0	3	0	7	1	1	1	2	3	1	3	1	3	1	1	1	1	0
2	0	1	0	1	0	0	35	1	1	3	1	2	40	2	3	3	2	1	1	3	0	1	1	3	0	10	1	0	4	0	0	0	3	0	7	0	1	1	2	1	0	1	0	1	0	0	0	0	0
2	0	1	0	1	0	0	35	1	1	3	1	2	40	2	3	3	2	1	1	3	0	1	1	3	0	10	1	0	4	0	0	0	3	0	7	0	1	1	2	1	0	1	0	1	0	0	0	0	0
2	0	1	0	1	0	0	35	1	1	3	1	2	40	2	3	3	2	1	1	3	0	1	1	3	0	10	1	0	4	0	0	0	3	0	7	0	1	1	2	1	0	1	0	1	0	0	0	0	0
2	0	1	0	1	0	0	35	1	1	3	1	2	40	2	3	3	2	1	1	3	0	1	1	3	0	10	1	0	4	0	0	0	3	0	7	0	1	1	2	1	0	1	0	1	0	0	0	0	0
2	0	1	0	1	0	0	35	1	1	3	1	2	40	2	3	3	2	1	1	3	0	1	1	3	0	10	1	0	4	0	0	0	3	0	7	0	1	1	2	1	0	1	0	1	0	0	0	0	0
2	0	1	0	1	0	0	35	1	1	3	1	2	40	2	3	3	2	1	1	3	0	1	1	3	0	10	1	0	4	0	0	0	3	0	7	0	1	1	2	1	0	1	0	1	0	0	0	0	0
2	0	1	0	1	0	0	35	1	1	3	1	2	40	2	3	3	2	1	1	3	0	1	1	3	0	10	1	0	4	0	0	0	3	0	7	0	1	1	2	1	0	1	0	1	0	0	0	0	0
2	0	1	0	0	0	0	35	1	1	3	1	2	40	3	3	3	2	1	1	3	0	1	1	3	0	20	1	0	4	0	0	0	3	0	7	1	1	1	2	1	0	1	0	1	0	1	1	1	0
2	0	1	0	0	0	0	35	1	1	3	1	2	40	3	3	3	2	1	1	3	0	1	1	3	0	20	1	0	4	0	0	0	3	0	7	1	1	1	2	1	0	1	0	1	0	1	1	1	0
2	0	1	0	0	0	0	35	1	1	3	1	2	40	3	3	3	2	1	1	3	0	1	1	3	0	20	1	0	4	0	0	0	3	0	7	1	1	1	2	1	0	1	0	1	0	1	1	1	0
2	0	1	0	0	0	0	35	1	1	3	1	2	40	3	3	3	2	1	1	3	0	1	1	3	0	20	1	0	4	0	0	0	3	0	7	1	1	1	2	1	0	1	0	1	0	1	1	1	0
2	0	1	0	0	0	0	35	1	1	3	1	2	40	3	3	3	2	1	1	3	0	1	1	3	0	20	1	0	4	0	0	0	3	0	7	1	1	1	2	1	0	1	0	1	0	1	1	1	0
2	0	1	0	0	0	0	35	1	1	3	1	2	40	3	3	3	2	1	1	3	0	1	1	3	0	20	1	0	4	0	0	0	3	0	7	1	1	1	2	1	0	1	0	1	0	1	1	1	0
2	0	1	0	0	0	0	35	1	1	3	1	2	40	3	3	3	2	1	1	3	0	1	1	3	0	20	1	0	4	0	0	0	3	0	7	1	1	1	2	1	0	1	0	1	0	1	1	1	0
2	0	1	1	1	0	0	38	1	1	3	1	2	45	2	3	4	2	1	1	1	1	1	1	3	0	2	1	0	3	0	0	0	1	1	7	1	1	1	4	3	1	3	1	3	1	1	1	0	0
2	0	1	1	1	0	0	38	1	1	3	1	2	45	2	3	4	2	1	1	1	1	1	1	3	0	2	1	0	3	0	0	0	1	1	7	1	1	1	4	3	1	3	1	3	1	1	1	0	0
2	0	1	1	1	0	0	38	1	1	3	1	2	45	2	3	4	2	1	1	1	1	1	1	3	0	2	1	0	3	0	0	0	1	1	7	1	1	1	4	3	1	3	1	3	1	1	1	0	0
2	0	1	1	1	0	0	38	1	1	3	1	2	45	2	3	4	2	1	1	1	1	1	1	3	0	2	1	0	3	0	0	0	1	1	7	1	1	1	4	3	1	3	1	3	1	1	1	0	0
2	0	1	1	1	0	0	38	1	1	3	1	2	45	2	3	4	2	1	1	1	1	1	1	3	0	2	1	0	3	0	0	0	1	1	7	1	1	1	4	3	1	3	1	3	1	1	1	0	0
2	0	1	1	1	0	0	38	1	1	3	1	2	45	2	3	4	2	1	1	1	1	1	1	3	0	2	1	0	3	0	0	0	1	1	7	1	1	1	4	3	1	3	1	3	1	1	1	0	0
3	1	0	0	1	0	0	20	1	1	3	1	2	32	3	4	3	2	1	1	3	0	1	1	3	0	25	1	1	3	0	0	0	2	1	7	1	3	0	2	3	1	3	1	3	1	0	0	0	0
3	1	0	1	0	0	0	31	1	1	3	1	2	32	3	2	4	2	1	1	3	0	1	1	3	0	90	0	0	1	0	0	0	3	0	7	1	1	1	2	1	0	1	0	1	0	0	0	0	0
3	1	1	0	1	0	0	31	1	1	3	1	2	32	3	2	4	2	1	1	3	0	1	1	3	0	90	0	0	1	0	0	0	3	0	7	1	1	1	2	1	0	1	0	1	0	0	0	0	0
3	1	1	0	0	0	0	31	1	1	3	1	2	32	3	2	4	2	1	1	3	0	1	1	3	0	90	0	0	1	0	0	0	3	0	7	1	1	1	2	1	0	1	0	1	0	0	0	0	0
3	1	1	1	1	0	0	19	3	1	4	1	2	28	7	4	2	1	1	1	3	0	1	1	1	1	35	1	1	3	1	1	9	3	0	7	1	1	1	1	3	1	3	1	2	0	1	0	1	0
3	1	1	1	1	0	0	19	3	1	4	1	2	28	7	4	2	1	1	1	3	0	1	1	1	1	35	1	1	3	1	1	9	3	0	7	1	1	1	1	3	1	3	1	2	0	1	0	1	0
3	1	1	1	1	0	0	19	3	1	4	1	2	28	7	4	2	1	1	1	3	0	1	1	1	1	35	1	1	3	1	1	9	3	0	7	1	1	1	1	3	1	3	1	2	0	1	0	1	0
3	1	1	1	1	0	0	19	3	1	4	1	2	28	7	4	2	1	1	1	3	0	1	1	1	1	35	1	1	3	1	1	9	3	0	7	1	1	1	1	3	1	3	1	2	0	1	0	1	0
3	1	1	1	1	0	0	19	3	1	4	1	2	28	7	4	2	1	1	1	3	0	1	1	1	1	35	1	1	3	1	1	9	3	0	7	1	1	1	1	3	1	3	1	2	0	1	0	1	0
3	1	1	1	1	0	0	19	3	1	4	1	2	28	7	4	2	1	1	1	3	0	1	1	1	1	35	1	1	3	1	1	9	3	0	7	1	1	1	1	3	1	3	1	2	0	1	0	1	0
3	1	1	1	1	0	0	19	3	1	4	1	2	28	7	4	2	1	1	1	3	0	1	1	1	1	35	1	1	3	1	1	9	3	0	7	1	1	1	1	3	1	3	1	2	0	1	0	1	0
3	1	1	0	1	0	0	19	1	1	3	1	2	28	3	3	4	1	1	1	2	1	1	1	3	0	45	1	1	3	0	0	0	3	0	7	1	1	1	2	3	1	3	1	3	1	1	1	1	0
3	1	1	0	1	0	0	19	1	1	3	1	2	28	3	3	4	1	1	1	2	1	1	1	3	0	45	1	1	3	0	0	0	3	0	7	1	1	1	2	3	1	3	1	3	1	1	1	1	0
3	1	1	0	1	0	0	19	1	1	3	1	2	28	3	3	4	1	1	1	2	1	1	1	3	0	45	1	1	3	0	0	0	3	0	7	1	1	1	2	3	1	3	1	3	1	1	1	1	0
3	1	1	0	1	0	0	19	1	1	3	1	2	28	3	3	4	1	1	1	2	1	1	1	3	0	45	1	1	3	0	0	0	3	0	7	1	1	1	2	3	1	3	1	3	1	1	1	1	0
3	1	1	0	1	0	0	19	1	1	3	1	2	28	3	3	4	1	1	1	2	1	1	1	3	0	45	1	1	3	0	0	0	3	0	7	1	1	1	2	3	1	3	1	3	1	1	1	1	0
3	1	1	0	1	0	0	19	1	1	2	1	2	28	3	3	4	1	1	1	2	1	1	1	3	0	45	1	1	3	0	0	0	3	0	7	1	1	1	2	3	1	3	1	3	1	1	1	1	0
3	1	1	1	0	0	0	19	1	1	3	1	2	25	3	4	2	1	2	1	3	0	2	1	2	1	5	0	0	1	0	0	0	3	0	7	0	1	1	2	1	0	1	0	1	0	0	0	0	0
3	1	1	1	0	0	0	19	1	1	3	1	2	25	3	4	2	1	2	1	3	0	2	1	2	1	5	0	0	1	0	0	0	3	0	7	0	1	1	2	1	0	1	0	1	0	0	0	0	0
3	1	1	1	0	0	0	19	1	1	3	1	2	25	3	4	2	1	2	1	3	0	2	1	2	1	5	0	0	1	0	0	0	3	0	7	0	1	1	2	1	0	1	0	1	0	0	0	0	0
3	1	1	1	0	0	0	19	1	1	3	1	2	25	3	4	2	1	2	1	3	0	2	1	2	1	5	0	0	1	0	0	0	3	0	7	0	1	1	2	1	0	1	0	1	0	0	0	0	0
3	1	1	1	0	0	0	19	1	1	3	1	2	25	3	4	2	1	2	1	3	0	2	1	2	1	5	0	0	1	0	0	0	3	0	7	0	1	1	2	1	0	1	0	1	0	0	0	0	0
3	1	1	1	0	0	0	19	1	1	3	1	2	25	3	4	2	1	2	1	3	0	2	1	2	1	5	0	0	1	0	0	0	3	0	7	0	1	1	2	1	0	1	0	1	0	0	0	0	0
3	1	1	0	0	0	0	20	1	1	3	1	2	22	2	3	2	1	1	1	3	0	3	1	3	0	20	1	1	3	1	1	8	3	0	7	0	1	1	2	3	1	3	1	3	1	0	0	0	0
3	1	1	0	1	0	0	20	1	1	3	1	2	28	2	4	4	1	1	1	3	0	1	1	3	0	25	0	1	3	0	0	0	2	1	7	1	2	0	1	3	1	3	1	3	1	0	0	0	0
3	1	1	0	0	0	0	20	1	1	3	1	2	22	2	3	2	1	1	1	3	0	3	1	3	0	20	1	1	3	1	1	8	3	0	7	0	1	1	2	3	1	3	1	3	1	0	0	0	0
3	1	1	0	1	0	0	20	1	1	3	1	2	28	2	4	4	1	1	1	3	0	1	1	3	0	25	0	1	3	0	0	0	2	1	7	1	2	0	1	3	1	3	1	3	1	0	0	0	0
3	1	1	0	0	0	0	20	1	1	3	1	2	22	2	3	2	1	1	1	3	0	3	1	3	0	20	1	1	3	1	1	8	3	0	7	0	1	1	2	3	1	3	1	3	1	0	0	0	0
3	1	1	0	1	0	0	20	1	1	3	1	2	28	2	4	4	1	1	1	3	0	1	1	3	0	25	0	1	3	0	0	0	2	1	7	1	2	0	1	3	1	3	1	3	1	0	0	0	0
3	1	1	0	0	0	0	20	1	1	3	1	2	22	2	3	2	1	1	1	3	0	3	1	3	0	20	1	1	3	1	1	8	3	0	7	0	1	1	2	3	1	3	1	3	1	0	0	0	0
3	1	1	0	1	0	0	20	1	1	3	1	2	28	2	4	4	1	1	1	3	0	1	1	3	0	25	0	1	3	0	0	0	2	1	7	1	2	0	1	3	1	3	1	3	1	0	0	0	0
3	1	1	0	0	0	0	20	1	1	3	1	2	22	2	3	2	1	1	1	3	0	3	1	3	0	20	1	1	3	1	1	8	3	0	7	0	1	1	2	3	1	3	1	3	1	0	0	0	0
3	1	1	0	1	0	0	20	1	1	3	1	2	28	2	4	4	1	1	1	3	0	1	1	3	0	25	0	1	3	0	0	0	2	1	7	1	2	0	1	3	1	3	1	3	1	0	0	0	0
3	1	1	0	0	0	0	20	1	1	3	1	2	22	2	3	2	1	1	1	3	0	3	1	3	0	20	1	1	3	1	1	8	3	0	7	0	1	1	2	3	1	3	1	3	1	0	0	0	0
3	1	1	0	1	0	0	20	1	1	3	1	2	28	2	4	4	1	1	1	3	0	1	1	3	0	25	0	1	3	0	0	0	2	1	7	1	2	0	1	3	1	3	1	3	1	0	0	0	0
3	1	1	0	0	0	0	20	1	1	3	1	2	22	2	3	2	1	1	1	3	0	3	1	3	0	20	1	1	3	1	1	8	3	0	7	0	1	1	2	3	1	3	1	3	1	0	0	0	0
3	1	1	0	1	0	0	20	1	1	3	1	2	28	2	4	4	1	1	1	3	0	1	1	3	0	25	0	1	3	0	0	0	2	1	7	1	2	0	1	3	1	3	1	3	1	0	0	0	0
3	1	1	0	1	0	0	20	1	1	3	1	2	27	2	3	4	1	1	1	3	0	1	1	3	0	25	0	1	3	1	1	8	2	1	7	1	2	0	1	3	1	3	1	3	1	0	0	0	0
3	1	1	0	1	0	0	20	1	1	3	1	2	27	2	3	4	1	1	1	3	0	1	1	3	0	25	0	1	3	1	1	8	2	1	7	1	2	0	1	3	1	3	1	3	1	0	0	0	0
3	1	1	0	1	0	0	20	1	1	3	1	2	27	2	3	4	1	1	1	3	0	1	1	3	0	25	0	1	3	1	1	8	2	1	7	1	2	0	1	3	1	3	1	3	1	0	0	0	0
3	1	1	0	1	0	0	20	1	1	3	1	2	27	2	3	4	1	1	1	3	0	1	1	3	0	25	0	1	3	1	1	8	2	1	7	1	2	0	1	3	1	3	1	3	1	0	0	0	0
3	1	1	0	1	0	0	20	1	1	3	1	2	27	2	3	4	1	1	1	3	0	1	1	3	0	25	0	1	3	1	1	8	2	1	7	1	2	0	1	3	1	3	1	3	1	0	0	0	0
3	1	1	0	1	0	0	20	1	1	3	1	2	27	2	3	4	1	1	1	3	0	1	1	3	0	25	0	1	3	1	1	8	2	1	7	1	2	0	1	3	1	3	1	3	1	0	0	0	0
3	1	1	0	1	0	0	20	1	1	3	1	2	27	2	3	4	1	1	1	3	0	1	1	3	0	25	0	1	3	1	1	8	2	1	7	1	2	0	1	3	1	3	1	3	1	0	0	0	0
3	1	1	0	0	0	0	20	1	1	3	1	2	25	3	3	2	1	1	1	3	0	1	1	3	0	30	1	0	4	0	0	0	3	0	7	0	1	1	3	1	0	1	0	1	0	0	0	0	0
3	1	1	0	1	0	0	20	1	1	3	1	2	25	3	3	2	1	1	1	3	0	1	1	3	0	30	1	0	4	0	0	0	3	0	7	0	1	1	3	1	0	1	0	1	0	0	0	0	0
3	1	1	0	1	0	0	20	1	1	3	1	2	25	3	3	2	1	1	1	3	0	1	1	3	0	30	1	0	4	0	0	0	3	0	7	0	1	1	3	1	0	1	0	1	0	0	0	0	0
3	1	1	0	1	0	0	20	1	1	3	1	2	25	3	3	2	1	1	1	3	0	1	1	3	0	30	1	0	4	0	0	0	3	0	7	0	1	1	3	1	0	1	0	1	0	0	0	0	0
3	1	1	0	1	0	0	20	1	1	3	1	2	25	3	3	2	1	1	1	3	0	1	1	3	0	30	1	0	4	0	0	0	3	0	7	0	1	1	3	1	0	1	0	1	0	0	0	0	0
3	1	1	0	1	0	0	20	1	1	3	1	2	25	3	3	2	1	1	1	3	0	1	1	3	0	30	1	0	4	0	0	0	3	0	7	0	1	1	3	1	0	1	0	1	0	0	0	0	0
3	1	1	0	1	0	0	20	1	1	3	1	2	25	3	3	2	1	1	1	3	0	1	1	3	0	30	1	0	4	0	0	0	3	0	7	0	1	1	3	1	0	1	0	1	0	0	0	0	0
3	1	1	0	1	0	0	20	1	1	3	1	2	25	3	3	2	1	1	1	3	0	1	1	3	0	30	1	0	4	0	0	0	3	0	7	0	1	1	3	1	0	1	0	1	0	0	0	0	0
3	1	1	0	1	0	0	22	1	3	6	3	2	28	1	3	4	1	1	1	3	0	1	1	3	0	10	1	0	4	0	0	0	3	0	7	0	1	1	1	1	0	1	0	1	0	0	0	0	0
3	1	1	0	1	0	0	22	1	3	1	3	2	28	1	3	4	1	1	1	3	0	1	1	3	0	10	1	0	4	0	0	0	3	0	7	0	1	1	1	1	0	1	0	1	0	0	0	0	0
3	1	1	0	1	0	0	22	1	3	1	1	2	28	1	3	4	1	1	1	3	0	1	1	3	0	10	1	0	4	0	0	0	3	0	7	0	1	1	1	1	0	1	0	1	0	0	0	0	0
3	1	1	0	1	0	0	22	1	3	1	1	2	28	1	3	4	1	1	1	3	0	1	1	3	0	10	1	0	4	0	0	0	3	0	7	0	1	1	1	1	0	1	0	1	0	0	0	0	0
3	1	1	0	1	0	0	22	1	3	1	1	2	28	1	3	4	1	1	1	3	0	1	1	3	0	10	1	0	4	0	0	0	3	0	7	0	1	1	1	1	0	1	0	1	0	0	0	0	0
3	1	1	0	1	0	0	22	1	3	1	1	2	28	1	3	4	1	1	1	3	0	1	1	3	0	10	1	0	4	0	0	0	3	0	7	0	1	1	1	1	0	1	0	1	0	0	0	0	0
3	1	1	0	1	0	0	22	1	3	1	1	2	28	3	3	4	1	1	1	3	0	1	1	3	0	10	1	0	4	0	0	0	3	0	7	0	1	1	1	1	0	1	0	1	0	0	0	0	0
3	1	1	1	1	0	0	22	1	1	3	1	2	30	2	3	4	1	1	1	3	0	1	1	3	0	20	1	0	4	0	0	0	3	0	7	0	1	1	3	1	0	1	0	1	0	0	0	0	0
3	1	1	1	1	0	0	22	1	1	3	1	2	30	2	3	4	1	1	1	3	0	1	1	3	0	20	1	0	4	0	0	0	3	0	7	0	1	1	3	1	0	1	0	1	0	0	0	0	0
3	1	1	1	1	0	0	22	1	1	3	1	2	30	2	3	4	1	1	1	3	0	1	1	3	0	20	1	0	4	0	0	0	3	0	7	0	1	1	3	1	0	1	0	1	0	0	0	0	0
3	1	1	1	1	0	0	22	1	1	3	1	2	30	2	3	4	1	1	1	3	0	1	1	3	0	20	1	0	4	0	0	0	3	0	7	0	1	1	3	1	0	1	0	1	0	0	0	0	0
3	1	1	1	1	0	0	22	1	1	3	1	2	30	2	3	4	1	1	1	3	0	1	1	3	0	20	1	0	4	0	0	0	3	0	7	0	1	1	3	1	0	1	0	1	0	0	0	0	0
3	1	1	1	1	0	0	22	1	1	3	1	2	30	2	3	4	1	1	1	3	0	1	1	3	0	20	1	0	4	0	0	0	3	0	7	0	1	1	3	1	0	1	0	1	0	0	0	0	0
3	1	1	0	1	0	0	22	1	1	3	1	2	25	3	3	4	1	1	1	3	0	1	1	3	0	10	1	0	4	0	0	0	3	0	7	0	1	1	2	1	0	1	0	1	0	0	0	0	0
3	1	1	0	1	0	0	22	1	1	3	1	2	25	3	3	4	1	1	1	3	0	1	1	3	0	10	1	0	4	0	0	0	3	0	7	0	1	1	2	1	0	1	0	1	0	0	0	0	0
3	1	1	0	1	0	0	22	1	1	3	1	2	25	3	3	4	1	1	1	3	0	1	1	3	0	10	1	0	4	0	0	0	3	0	7	0	1	1	2	1	0	1	0	1	0	0	0	0	0
3	1	1	0	1	0	0	22	1	1	3	1	2	25	3	3	4	1	1	1	3	0	1	1	3	0	10	1	0	4	0	0	0	3	0	7	0	1	1	2	1	0	1	0	1	0	0	0	0	0
3	1	1	0	1	0	0	22	1	1	3	1	2	25	3	3	4	1	1	1	3	0	1	1	3	0	10	1	0	4	0	0	0	3	0	7	0	1	1	2	1	0	1	0	1	0	0	0	0	0
3	1	1	0	1	0	0	22	1	1	3	1	2	25	3	3	4	1	1	1	3	0	1	1	3	0	10	1	0	4	0	0	0	3	0	7	0	1	1	2	1	0	1	0	1	0	0	0	0	0
3	1	1	0	1	0	0	22	1	1	3	1	2	25	3	3	4	1	1	1	3	0	1	1	3	0	10	1	0	4	0	0	0	3	0	7	0	1	1	2	1	0	1	0	1	0	0	0	0	0
3	1	1	0	1	0	0	23	1	1	4	1	2	28	3	3	4	1	1	1	3	0	1	1	3	0	35	0	1	3	0	0	0	3	0	7	1	1	1	2	3	1	3	1	3	1	1	1	1	0
3	1	1	0	1	0	0	23	1	1	4	1	2	28	3	3	4	1	1	1	3	0	1	1	3	0	35	0	1	3	0	0	0	3	0	7	1	1	1	2	3	1	3	1	3	1	1	1	1	0
3	1	1	0	1	0	0	23	1	1	4	1	2	28	3	3	4	1	1	1	3	0	1	1	3	0	35	0	1	3	0	0	0	3	0	7	1	1	1	2	3	1	3	1	3	1	1	1	1	0
3	1	1	0	1	0	0	23	1	1	4	1	2	28	3	3	4	1	1	1	3	0	1	1	3	0	35	0	1	3	0	0	0	3	0	7	1	1	1	2	3	1	3	1	3	1	1	1	1	0
3	1	1	0	1	0	0	23	1	1	4	1	2	28	3	3	4	1	1	1	3	0	1	1	3	0	35	0	1	3	0	0	0	3	0	7	1	1	1	2	3	1	3	1	3	1	1	1	1	0
3	1	1	0	1	0	0	23	1	1	4	1	2	28	3	3	4	1	1	1	3	0	1	1	3	0	35	0	1	3	0	0	0	3	0	7	1	1	1	2	3	1	3	1	3	1	1	1	1	0
3	1	1	1	0	0	0	23	1	1	3	1	2	26	2	3	3	1	1	1	3	0	1	1	3	0	15	0	0	1	0	0	0	3	0	7	1	1	1	3	2	0	2	0	2	0	1	0	0	0
3	1	1	1	0	0	0	23	1	1	3	1	2	26	2	3	3	1	1	1	3	0	1	1	3	0	15	0	0	1	0	0	0	3	0	7	1	1	1	3	2	0	2	0	2	0	1	0	0	0
3	1	1	1	0	0	0	23	1	1	3	1	2	26	2	3	3	1	1	1	3	0	1	1	3	0	15	0	0	1	0	0	0	3	0	7	1	1	1	3	2	0	2	0	2	0	1	0	0	0
3	1	1	1	0	0	0	23	1	1	3	1	2	26	2	3	3	1	1	1	3	0	1	1	3	0	15	0	0	1	0	0	0	3	0	7	1	1	1	3	2	0	2	0	2	0	1	0	0	0
3	1	1	1	0	0	0	23	1	1	3	1	2	26	2	3	3	1	1	1	3	0	1	1	3	0	15	0	0	1	0	0	0	3	0	7	1	1	1	3	2	0	2	0	2	0	1	0	0	0
3	1	1	1	0	0	0	23	1	1	3	1	2	26	2	3	3	1	1	1	3	0	1	1	3	0	15	0	0	1	0	0	0	3	0	7	1	1	1	3	2	0	2	0	2	0	1	0	0	0
3	1	1	0	1	0	0	24	1	1	3	1	2	30	3	3	3	1	1	1	3	0	3	1	2	1	40	1	1	4	0	0	0	2	1	7	0	2	0	1	2	0	2	0	2	0	1	0	0	0
3	1	1	0	1	0	0	24	1	1	3	1	2	30	3	3	3	1	1	1	3	0	3	1	2	1	40	1	1	4	0	0	0	2	1	7	0	2	0	1	2	0	2	0	2	0	1	0	0	0
3	1	1	0	1	0	0	24	1	1	3	1	2	30	3	3	3	1	1	1	3	0	3	1	2	1	40	1	1	4	0	0	0	2	1	7	0	2	0	1	2	0	2	0	2	0	1	0	0	0
3	1	1	0	1	0	0	24	1	1	3	1	2	30	3	3	3	1	1	1	3	0	3	1	2	1	40	1	1	4	0	0	0	2	1	7	0	2	0	1	2	0	2	0	2	0	1	0	0	0
3	1	1	0	1	0	0	24	1	1	3	1	2	30	3	3	3	1	1	1	3	0	3	1	2	1	40	1	1	4	0	0	0	2	1	7	0	2	0	1	2	0	2	0	2	0	1	0	0	0
3	1	1	0	1	0	0	24	1	1	3	1	2	30	3	3	3	1	1	1	3	0	3	1	2	1	40	1	1	4	0	0	0	2	1	7	0	2	0	1	2	0	2	0	2	0	1	0	0	0
3	1	1	0	1	0	0	24	1	1	2	1	2	30	3	3	3	1	1	1	3	0	3	1	2	1	40	1	1	4	0	0	0	2	1	7	0	2	0	1	2	0	2	0	2	0	1	0	0	0
3	1	1	0	0	0	0	24	1	1	6	3	2	30	3	4	3	1	1	1	3	0	1	1	3	0	20	1	1	3	0	0	0	2	1	7	1	3	0	2	3	1	3	1	3	1	1	0	1	0
3	1	1	0	0	0	0	24	1	1	1	3	2	30	1	4	3	1	1	1	3	0	1	1	3	0	20	1	1	3	0	0	0	2	1	7	1	3	0	2	3	1	3	1	3	1	1	0	1	0
3	1	1	0	0	0	0	24	1	1	1	3	2	30	1	4	3	1	1	1	3	0	1	1	3	0	20	1	1	3	0	0	0	2	1	7	1	3	0	2	3	1	3	1	3	1	1	0	1	0
3	1	1	0	0	0	0	24	1	1	1	1	2	30	1	4	3	1	1	1	3	0	1	1	3	0	20	1	1	3	0	0	0	2	1	7	1	3	0	2	3	1	3	1	3	1	1	0	1	0
3	1	1	0	0	0	0	24	1	1	1	1	2	30	1	4	3	1	1	1	3	0	1	1	3	0	20	1	1	3	0	0	0	2	1	7	1	3	0	2	3	1	3	1	3	1	1	0	1	0
3	1	1	0	0	0	0	24	1	1	1	1	2	30	1	4	3	1	1	1	3	0	1	1	3	0	20	1	1	3	0	0	0	2	1	7	1	3	0	2	3	1	3	1	3	1	1	0	1	0
3	1	1	0	0	0	0	24	1	1	1	1	2	30	1	4	3	1	1	1	3	0	1	1	3	0	20	1	1	3	0	0	0	2	1	7	1	3	0	2	3	1	3	1	3	1	1	0	1	0
3	1	1	0	1	0	0	25	1	4	4	1	2	30	3	3	4	1	2	1	3	0	2	1	2	1	10	0	0	1	0	0	0	3	0	7	1	1	1	2	2	0	2	0	2	0	0	0	0	0
3	1	1	0	1	0	0	25	1	4	4	1	2	30	3	3	4	1	2	1	3	0	2	1	2	1	10	0	0	1	0	0	0	3	0	7	1	1	1	2	2	0	2	0	2	0	0	0	0	0
3	1	1	0	1	0	0	25	1	4	4	1	2	30	3	3	4	1	2	1	3	0	2	1	2	1	10	0	0	1	0	0	0	3	0	7	1	1	1	2	2	0	2	0	2	0	0	0	0	0
3	1	1	0	1	0	0	25	1	4	4	1	2	30	3	3	4	1	2	1	3	0	2	1	2	1	10	0	0	1	0	0	0	3	0	7	1	1	1	2	2	0	2	0	2	0	0	0	0	0
3	1	1	0	1	0	0	25	1	4	4	1	2	30	3	3	4	1	2	1	3	0	2	1	2	1	10	0	0	1	0	0	0	3	0	7	1	1	1	2	2	0	2	0	2	0	0	0	0	0
3	1	1	0	1	0	0	25	1	4	4	1	2	30	3	3	4	1	2	1	3	0	2	1	2	1	10	0	0	1	0	0	0	3	0	7	1	1	1	2	2	0	2	0	2	0	0	0	0	0
3	1	1	0	1	0	0	25	1	4	4	1	2	30	3	3	4	1	2	1	3	0	2	1	2	1	10	0	0	1	0	0	0	3	0	7	1	1	1	2	2	0	2	0	2	0	0	0	0	0
3	1	1	0	1	0	0	25	1	1	3	1	2	32	2	2	4	2	1	1	3	0	1	1	3	0	35	0	0	1	0	0	0	3	0	7	0	1	1	1	1	0	1	0	1	0	1	0	0	0
3	1	1	0	1	0	0	25	1	1	3	1	2	32	2	2	4	2	1	1	3	0	1	1	3	0	35	0	0	1	0	0	0	3	0	7	0	1	1	1	1	0	1	0	1	0	1	0	0	0
3	1	1	0	1	0	0	25	1	1	3	1	2	32	2	2	4	2	1	1	3	0	1	1	3	0	35	0	0	1	0	0	0	3	0	7	0	1	1	1	1	0	1	0	1	0	1	0	0	0
3	1	1	0	1	0	0	25	1	1	3	1	2	32	2	2	4	2	1	1	3	0	1	1	3	0	35	0	0	1	0	0	0	3	0	7	0	1	1	1	1	0	1	0	1	0	1	0	0	0
3	1	1	0	1	0	0	25	1	1	3	1	2	32	2	2	4	2	1	1	3	0	1	1	3	0	35	0	0	1	0	0	0	3	0	7	0	1	1	1	1	0	1	0	1	0	1	0	0	0
3	1	1	0	1	0	0	25	1	1	3	1	2	32	2	2	4	2	1	1	3	0	1	1	3	0	35	0	0	1	0	0	0	3	0	7	0	1	1	1	1	0	1	0	1	0	1	0	0	0
3	1	1	0	1	0	0	25	1	1	2	1	2	32	2	2	4	2	1	1	3	0	1	1	3	0	35	0	0	1	0	0	0	3	0	7	0	1	1	1	1	0	1	0	1	0	1	0	0	0
3	1	1	1	1	0	0	25	1	1	3	1	2	30	4	3	3	1	1	1	3	0	1	1	3	0	10	1	0	3	0	0	0	1	1	7	1	2	0	2	3	1	3	1	3	1	1	0	0	1
3	1	1	1	1	0	0	25	1	1	3	1	2	30	4	3	3	1	1	1	3	0	1	1	3	0	10	1	0	3	0	0	0	1	1	7	1	2	0	2	3	1	3	1	3	1	1	0	0	1
3	1	1	1	1	0	0	25	1	1	3	1	2	30	4	3	3	1	1	1	3	0	1	1	3	0	10	1	0	3	0	0	0	1	1	7	1	2	0	2	3	1	3	1	3	1	1	0	0	1
3	1	1	1	1	0	0	25	1	1	3	1	2	30	4	3	3	1	1	1	3	0	1	1	3	0	10	1	0	3	0	0	0	1	1	7	1	2	0	2	3	1	3	1	3	1	1	0	0	1
3	1	1	1	1	0	0	25	1	1	3	1	2	30	4	3	3	1	1	1	3	0	1	1	3	0	10	1	0	3	0	0	0	1	1	7	1	2	0	2	3	1	3	1	3	1	1	0	0	1
3	1	1	1	1	0	0	25	1	1	3	1	2	30	4	3	3	1	1	1	3	0	1	1	3	0	10	1	0	3	0	0	0	1	1	7	1	2	0	2	3	1	3	1	3	1	1	0	0	1
3	1	1	1	1	0	0	25	1	1	3	1	2	30	4	3	3	1	1	1	3	0	1	1	3	0	10	1	0	3	0	0	0	1	1	7	1	2	0	2	3	1	3	1	3	1	1	0	0	1
3	1	1	1	1	0	0	25	1	1	3	1	2	30	4	3	3	1	1	1	3	0	1	1	3	0	10	1	0	3	0	0	0	1	1	7	1	2	0	2	3	1	3	1	3	1	1	0	0	1
3	1	1	1	1	0	0	26	1	1	3	1	2	32	3	4	4	2	1	1	3	0	1	1	3	0	30	1	1	4	1	0	7	2	1	7	0	2	0	1	2	0	2	0	2	0	0	0	0	0
3	1	1	1	1	0	0	26	1	1	3	1	2	32	3	4	4	2	1	1	3	0	1	1	3	0	30	1	1	4	1	0	7	2	1	7	0	2	0	1	2	0	2	0	2	0	0	0	0	0
3	1	1	1	1	0	0	26	1	1	3	1	2	32	3	4	4	2	1	1	3	0	1	1	3	0	30	1	1	4	1	0	7	2	1	7	0	2	0	1	2	0	2	0	2	0	0	0	0	0
3	1	1	1	1	0	0	26	1	1	3	1	2	32	3	4	4	2	1	1	3	0	1	1	3	0	30	1	1	4	1	0	7	2	1	7	0	2	0	1	2	0	2	0	2	0	0	0	0	0
3	1	1	1	1	0	0	26	1	1	3	1	2	32	3	4	4	2	1	1	3	0	1	1	3	0	30	1	1	4	1	0	7	2	1	7	0	2	0	1	2	0	2	0	2	0	0	0	0	0
3	1	1	1	1	0	0	26	1	1	3	1	2	32	3	4	4	2	1	1	3	0	1	1	3	0	30	1	1	4	1	0	7	2	1	7	0	2	0	1	2	0	2	0	2	0	0	0	0	0
3	1	1	1	1	0	0	26	1	1	3	1	2	32	3	4	3	2	1	1	3	0	1	1	3	0	25	1	1	3	0	0	0	2	1	7	1	3	0	2	3	1	3	1	3	1	0	0	0	0
3	1	1	1	1	0	0	26	1	1	3	1	2	32	3	4	3	2	1	1	3	0	1	1	3	0	25	1	1	3	0	0	0	2	1	7	1	3	0	2	3	1	3	1	3	1	0	0	0	0
3	1	1	1	1	0	0	26	1	1	3	1	2	32	3	4	3	2	1	1	3	0	1	1	3	0	25	1	1	3	0	0	0	2	1	7	1	3	0	2	3	1	3	1	3	1	0	0	0	0
3	1	1	1	1	0	0	26	1	1	3	1	2	32	3	4	3	2	1	1	3	0	1	1	3	0	25	1	1	3	0	0	0	2	1	7	1	3	0	2	3	1	3	1	3	1	0	0	0	0
3	1	1	1	1	0	0	26	1	1	3	1	2	32	3	4	3	2	1	1	3	0	1	1	3	0	25	1	1	3	0	0	0	2	1	7	1	3	0	2	3	1	3	1	3	1	0	0	0	0
3	1	1	1	1	0	0	26	1	1	3	1	2	32	3	4	3	2	1	1	3	0	1	1	3	0	25	1	1	3	0	0	0	2	1	7	1	3	0	2	3	1	3	1	3	1	0	0	0	0
3	1	1	0	0	0	0	26	1	1	4	1	2	30	3	2	4	1	1	1	3	0	3	1	2	1	25	1	1	4	0	0	0	2	1	7	0	2	0	1	2	0	2	0	2	0	0	0	0	0
3	1	1	0	0	0	0	26	1	1	4	1	2	30	3	2	4	1	1	1	3	0	3	1	2	1	25	1	1	4	0	0	0	2	1	7	0	2	0	1	2	0	2	0	2	0	0	0	0	0
3	1	1	0	0	0	0	26	1	1	4	1	2	30	3	2	4	1	1	1	3	0	3	1	2	1	25	1	1	4	0	0	0	2	1	7	0	2	0	1	2	0	2	0	2	0	0	0	0	0
3	1	1	0	0	0	0	26	1	1	4	1	2	30	3	2	4	1	1	1	3	0	3	1	2	1	25	1	1	4	0	0	0	2	1	7	0	2	0	1	2	0	2	0	2	0	0	0	0	0
3	1	1	0	0	0	0	26	1	1	4	1	2	30	3	2	4	1	1	1	3	0	3	1	2	1	25	1	1	4	0	0	0	2	1	7	0	2	0	1	2	0	2	0	2	0	0	0	0	0
3	1	1	0	0	0	0	26	1	1	4	1	2	30	3	2	4	1	1	1	3	0	3	1	2	1	25	1	1	4	0	0	0	2	1	7	0	2	0	1	2	0	2	0	2	0	0	0	0	0
3	1	1	0	0	0	0	26	1	1	4	1	2	30	3	2	4	1	1	1	3	0	3	1	2	1	25	1	1	4	0	0	0	2	1	7	0	2	0	1	2	0	2	0	2	0	0	0	0	0
3	1	1	0	1	0	0	26	1	1	5	1	2	40	3	3	4	1	1	1	3	0	1	1	3	0	20	1	0	4	0	0	0	3	0	7	1	1	1	3	3	1	3	1	3	1	0	0	0	0
3	1	1	0	1	0	0	26	1	1	5	1	2	40	3	3	4	1	1	1	3	0	1	1	3	0	20	1	0	4	0	0	0	3	0	7	1	1	1	3	3	1	3	1	3	1	0	0	0	0
3	1	1	0	1	0	0	26	1	1	5	1	2	40	3	3	4	1	1	1	3	0	1	1	3	0	20	1	0	4	0	0	0	3	0	7	1	1	1	3	3	1	3	1	3	1	0	0	0	0
3	1	1	0	1	0	0	26	1	1	5	1	2	40	3	3	4	1	1	1	3	0	1	1	3	0	20	1	0	4	0	0	0	3	0	7	1	1	1	3	3	1	3	1	3	1	0	0	0	0
3	1	1	0	1	0	0	26	1	1	5	1	2	40	3	3	4	1	1	1	3	0	1	1	3	0	20	1	0	4	0	0	0	3	0	7	1	1	1	3	3	1	3	1	3	1	0	0	0	0
3	1	1	0	1	0	0	26	1	1	5	1	2	40	3	3	4	1	1	1	3	0	1	1	3	0	20	1	0	4	0	0	0	3	0	7	1	1	1	3	3	1	3	1	3	1	0	0	0	0
3	1	1	0	1	0	0	26	1	1	5	1	2	40	3	3	4	1	1	1	3	0	1	1	3	0	20	1	0	4	0	0	0	3	0	7	1	1	1	3	3	1	3	1	3	1	0	0	0	0
3	1	1	1	0	0	0	26	1	1	3	1	2	30	7	4	3	1	1	1	3	0	1	1	1	1	40	1	1	3	0	0	0	2	1	7	0	2	0	2	3	1	2	0	2	0	1	0	1	0
3	1	1	1	0	0	0	26	1	1	3	1	2	30	7	4	3	1	1	1	3	0	1	1	1	1	40	1	1	3	0	0	0	2	1	7	0	2	0	2	3	1	2	0	2	0	1	0	1	0
3	1	1	1	0	0	0	26	1	1	3	1	2	30	7	4	3	1	1	1	3	0	1	1	1	1	40	1	1	3	0	0	0	2	1	7	0	2	0	2	3	1	2	0	2	0	1	0	1	0
3	1	1	1	0	0	0	26	1	1	3	1	2	30	7	4	3	1	1	1	3	0	1	1	1	1	40	1	1	3	0	0	0	2	1	7	0	2	0	2	3	1	2	0	2	0	1	0	1	0
3	1	1	1	0	0	0	26	1	1	3	1	2	30	7	4	3	1	1	1	3	0	1	1	1	1	40	1	1	3	0	0	0	2	1	7	0	2	0	2	3	1	2	0	2	0	1	0	1	0
3	1	1	1	0	0	0	26	1	1	3	1	2	30	7	4	3	1	1	1	3	0	1	1	1	1	40	1	1	3	0	0	0	2	1	7	0	2	0	2	3	1	2	0	2	0	1	0	1	0
3	1	1	1	1	0	0	26	1	1	3	1	2	30	3	3	4	2	1	1	3	0	1	1	3	0	35	1	1	4	0	0	0	2	1	7	1	4	0	1	2	0	2	0	2	0	0	0	0	0
3	1	1	1	1	0	0	26	1	1	3	1	2	30	3	3	4	2	1	1	3	0	1	1	3	0	35	1	1	4	0	0	0	2	1	7	1	4	0	1	2	0	2	0	2	0	0	0	0	0
3	1	1	1	1	0	0	26	1	1	3	1	2	30	3	3	4	2	1	1	3	0	1	1	3	0	35	1	1	4	0	0	0	2	1	7	1	4	0	1	2	0	2	0	2	0	0	0	0	0
3	1	1	1	1	0	0	26	1	1	3	1	2	30	3	3	4	2	1	1	3	0	1	1	3	0	35	1	1	4	0	0	0	2	1	7	1	4	0	1	2	0	2	0	2	0	0	0	0	0
3	1	1	1	1	0	0	26	1	1	3	1	2	30	3	3	4	2	1	1	3	0	1	1	3	0	35	1	1	4	0	0	0	2	1	7	1	4	0	1	2	0	2	0	2	0	0	0	0	0
3	1	1	1	1	0	0	26	1	1	3	1	2	30	3	3	4	2	1	1	3	0	1	1	3	0	35	1	1	4	0	0	0	2	1	7	1	4	0	1	2	0	2	0	2	0	0	0	0	0
3	1	1	1	1	0	0	26	1	1	2	1	2	30	3	3	4	2	1	1	3	0	1	1	3	0	35	1	1	4	0	0	0	2	1	7	1	4	0	1	2	0	2	0	2	0	0	0	0	0
3	1	1	0	0	0	0	27	1	4	3	1	2	32	3	3	4	2	1	1	3	0	3	1	2	1	40	1	1	4	1	0	7	3	0	7	1	1	1	2	3	1	1	0	2	0	1	0	1	0
3	1	1	0	0	0	0	27	1	4	3	1	2	32	3	3	4	2	1	1	3	0	3	1	2	1	40	1	1	4	1	0	7	3	0	7	1	1	1	2	3	1	1	0	2	0	1	0	1	0
3	1	1	0	0	0	0	27	1	4	3	1	2	32	3	3	4	2	1	1	3	0	3	1	2	1	40	1	1	4	1	0	7	3	0	7	1	1	1	2	3	1	1	0	2	0	1	0	1	0
3	1	1	0	0	0	0	27	1	4	3	1	2	32	3	3	4	2	1	1	3	0	3	1	2	1	40	1	1	4	1	0	7	3	0	7	1	1	1	2	3	1	1	0	2	0	1	0	1	0
3	1	1	0	0	0	0	27	1	4	3	1	2	32	3	3	4	2	1	1	3	0	3	1	2	1	40	1	1	4	1	0	7	3	0	7	1	1	1	2	3	1	1	0	2	0	1	0	1	0
3	1	1	0	0	0	0	27	1	4	3	1	2	32	3	3	4	2	1	1	3	0	3	1	2	1	40	1	1	4	1	0	7	3	0	7	1	1	1	2	3	1	1	0	2	0	1	0	1	0
3	1	1	0	0	0	0	27	1	4	2	1	2	32	3	3	4	2	1	1	3	0	3	1	2	1	40	1	1	4	1	0	7	3	0	7	1	1	1	2	3	1	1	0	2	0	1	0	1	0
3	1	1	0	0	0	0	28	1	1	3	1	2	34	3	4	4	2	1	1	3	0	1	1	3	0	15	1	1	4	0	0	0	2	1	7	1	3	0	2	3	1	3	1	3	1	0	0	0	0
3	1	1	0	1	0	0	28	1	1	3	1	2	40	3	4	4	2	1	1	3	0	1	1	3	0	45	1	1	4	0	0	0	2	1	7	0	3	0	1	2	0	2	0	2	0	0	0	0	0
3	1	1	0	0	0	0	28	1	1	3	1	2	34	3	4	4	2	1	1	3	0	1	1	3	0	15	1	1	4	0	0	0	2	1	7	1	3	0	2	3	1	3	1	3	1	0	0	0	0
3	1	1	0	1	0	0	28	1	1	3	1	2	40	3	4	4	2	1	1	3	0	1	1	3	0	45	1	1	4	0	0	0	2	1	7	0	3	0	1	2	0	2	0	2	0	0	0	0	0
3	1	1	0	0	0	0	28	1	1	3	1	2	34	3	4	4	2	1	1	3	0	1	1	3	0	15	1	1	4	0	0	0	2	1	7	1	3	0	2	3	1	3	1	3	1	0	0	0	0
3	1	1	0	1	0	0	28	1	1	3	1	2	40	3	4	4	2	1	1	3	0	1	1	3	0	45	1	1	4	0	0	0	2	1	7	0	3	0	1	2	0	2	0	2	0	0	0	0	0
3	1	1	0	0	0	0	28	1	1	3	1	2	34	3	4	4	2	1	1	3	0	1	1	3	0	15	1	1	4	0	0	0	2	1	7	1	3	0	2	3	1	3	1	3	1	0	0	0	0
3	1	1	0	1	0	0	28	1	1	3	1	2	40	3	4	4	2	1	1	3	0	1	1	3	0	45	1	1	4	0	0	0	2	1	7	0	3	0	1	2	0	2	0	2	0	0	0	0	0
3	1	1	0	0	0	0	28	1	1	3	1	2	34	3	4	4	2	1	1	3	0	1	1	3	0	15	1	1	4	0	0	0	2	1	7	1	3	0	2	3	1	3	1	3	1	0	0	0	0
3	1	1	0	1	0	0	28	1	1	3	1	2	40	3	4	4	2	1	1	3	0	1	1	3	0	45	1	1	4	0	0	0	2	1	7	0	3	0	1	2	0	2	0	2	0	0	0	0	0
3	1	1	0	0	0	0	28	1	1	3	1	2	34	3	4	4	2	1	1	3	0	1	1	3	0	15	1	1	4	0	0	0	2	1	7	1	3	0	2	3	1	3	1	3	1	0	0	0	0
3	1	1	0	1	0	0	28	1	1	3	1	2	40	3	4	4	2	1	1	3	0	1	1	3	0	45	1	1	4	0	0	0	2	1	7	0	3	0	1	2	0	2	0	2	0	0	0	0	0
3	1	1	0	0	0	0	28	1	1	3	1	2	34	3	4	4	2	1	1	3	0	1	1	3	0	15	1	1	4	0	0	0	2	1	7	1	3	0	2	3	1	3	1	3	1	0	0	0	0
3	1	1	0	1	0	0	28	1	1	3	1	2	40	3	4	4	2	1	1	3	0	1	1	3	0	45	1	1	4	0	0	0	2	1	7	0	3	0	1	2	0	2	0	2	0	0	0	0	0
3	1	1	0	1	0	0	28	1	1	3	1	2	35	3	4	4	2	1	1	3	0	1	1	3	0	45	1	1	4	0	0	0	2	1	7	0	4	0	2	3	1	3	1	3	1	1	1	0	0
3	1	1	0	1	0	0	28	1	1	3	1	2	35	3	4	4	2	1	1	3	0	1	1	3	0	45	1	1	4	0	0	0	2	1	7	0	4	0	2	3	1	3	1	3	1	1	1	0	0
3	1	1	0	1	0	0	28	1	1	3	1	2	35	3	4	4	2	1	1	3	0	1	1	3	0	45	1	1	4	0	0	0	2	1	7	0	4	0	2	3	1	3	1	3	1	1	1	0	0
3	1	1	0	1	0	0	28	1	1	3	1	2	35	3	4	4	2	1	1	3	0	1	1	3	0	45	1	1	4	0	0	0	2	1	7	0	4	0	2	3	1	3	1	3	1	1	1	0	0
3	1	1	0	1	0	0	28	1	1	3	1	2	35	3	4	4	2	1	1	3	0	1	1	3	0	45	1	1	4	0	0	0	2	1	7	0	4	0	2	3	1	3	1	3	1	1	1	0	0
3	1	1	0	1	0	0	28	1	1	3	1	2	35	3	4	4	2	1	1	3	0	1	1	3	0	45	1	1	4	0	0	0	2	1	7	0	4	0	2	3	1	3	1	3	1	1	1	0	0
3	1	1	0	1	0	0	28	1	1	2	1	2	35	3	4	4	2	1	1	3	0	1	1	3	0	45	1	1	4	0	0	0	2	1	7	0	4	0	2	3	1	3	1	3	1	1	1	0	0
3	1	1	0	1	0	0	28	1	1	4	1	2	30	3	2	4	2	1	1	3	0	1	1	3	0	5	0	0	1	0	0	0	3	0	7	0	1	1	2	1	0	1	0	1	0	0	0	0	0
3	1	1	0	1	0	0	28	1	1	4	1	2	30	3	2	4	2	1	1	3	0	1	1	3	0	5	0	0	1	0	0	0	3	0	7	0	1	1	2	1	0	1	0	1	0	0	0	0	0
3	1	1	0	1	0	0	28	1	1	4	1	2	30	3	2	4	2	1	1	3	0	1	1	3	0	5	0	0	1	0	0	0	3	0	7	0	1	1	2	1	0	1	0	1	0	0	0	0	0
3	1	1	0	1	0	0	28	1	1	4	1	2	30	3	2	4	2	1	1	3	0	1	1	3	0	5	0	0	1	0	0	0	3	0	7	0	1	1	2	1	0	1	0	1	0	0	0	0	0
3	1	1	0	1	0	0	28	1	1	4	1	2	30	3	2	4	2	1	1	3	0	1	1	3	0	5	0	0	1	0	0	0	3	0	7	0	1	1	2	1	0	1	0	1	0	0	0	0	0
3	1	1	0	1	0	0	28	1	1	4	1	2	30	3	2	4	2	1	1	3	0	1	1	3	0	5	0	0	1	0	0	0	3	0	7	0	1	1	2	1	0	1	0	1	0	0	0	0	0
3	1	1	0	1	0	0	28	1	1	4	1	2	30	3	2	4	2	1	1	3	0	1	1	3	0	5	0	0	1	0	0	0	3	0	7	0	1	1	2	1	0	1	0	1	0	0	0	0	0
3	1	1	1	1	0	0	29	1	1	3	1	2	28	4	3	4	1	1	1	3	0	1	1	3	0	20	1	1	4	0	0	0	3	0	7	0	1	1	1	1	0	1	0	1	0	0	0	0	0
3	1	1	1	1	0	0	29	1	1	3	1	2	28	4	3	4	1	1	1	3	0	1	1	3	0	20	1	1	4	0	0	0	3	0	7	0	1	1	1	1	0	1	0	1	0	0	0	0	0
3	1	1	1	1	0	0	29	1	1	3	1	2	28	4	3	4	1	1	1	3	0	1	1	3	0	20	1	1	4	0	0	0	3	0	7	0	1	1	1	1	0	1	0	1	0	0	0	0	0
3	1	1	1	1	0	0	29	1	1	3	1	2	28	4	3	4	1	1	1	3	0	1	1	3	0	20	1	1	4	0	0	0	3	0	7	0	1	1	1	1	0	1	0	1	0	0	0	0	0
3	1	1	1	1	0	0	29	1	1	3	1	2	28	4	3	4	1	1	1	3	0	1	1	3	0	20	1	1	4	0	0	0	3	0	7	0	1	1	1	1	0	1	0	1	0	0	0	0	0
3	1	1	1	1	0	0	29	1	1	3	1	2	28	4	3	4	1	1	1	3	0	1	1	3	0	20	1	1	4	0	0	0	3	0	7	0	1	1	1	1	0	1	0	1	0	0	0	0	0
3	1	1	1	1	0	0	29	1	1	3	1	2	28	4	3	4	1	1	1	3	0	1	1	3	0	20	1	1	4	0	0	0	3	0	7	0	1	1	1	1	0	1	0	1	0	0	0	0	0
3	1	1	0	0	0	0	30	1	1	3	1	2	40	2	4	4	2	1	1	3	0	1	1	3	0	35	1	1	4	0	0	0	2	1	7	1	3	0	2	3	1	3	1	3	1	1	1	0	0
3	1	1	0	0	0	0	30	1	1	3	1	2	40	2	4	4	2	1	1	3	0	1	1	3	0	35	1	1	4	0	0	0	2	1	7	1	3	0	2	3	1	3	1	3	1	1	1	0	0
3	1	1	0	0	0	0	30	1	1	3	1	2	40	2	4	4	2	1	1	3	0	1	1	3	0	35	1	1	4	0	0	0	2	1	7	1	3	0	2	3	1	3	1	3	1	1	1	0	0
3	1	1	0	0	0	0	30	1	1	3	1	2	40	2	4	4	2	1	1	3	0	1	1	3	0	35	1	1	4	0	0	0	2	1	7	1	3	0	2	3	1	3	1	3	1	1	1	0	0
3	1	1	0	0	0	0	30	1	1	3	1	2	40	2	4	4	2	1	1	3	0	1	1	3	0	35	1	1	4	0	0	0	2	1	7	1	3	0	2	3	1	3	1	3	1	1	1	0	0
3	1	1	0	0	0	0	30	1	1	3	1	2	40	2	4	4	2	1	1	3	0	1	1	3	0	35	1	1	4	0	0	0	2	1	7	1	3	0	2	3	1	3	1	3	1	1	1	0	0
3	1	1	0	0	0	0	30	1	1	3	1	2	40	2	4	4	2	1	1	3	0	1	1	3	0	35	1	1	4	0	0	0	2	1	7	1	3	0	2	3	1	3	1	3	1	1	1	0	0
3	1	1	0	1	0	0	30	1	1	3	1	2	32	3	2	4	2	1	1	3	0	1	1	3	0	90	0	0	1	0	0	0	3	0	7	1	1	1	2	1	0	1	0	1	0	0	0	0	0
3	1	1	0	1	0	0	30	1	1	3	1	2	32	3	2	4	2	1	1	3	0	1	1	3	0	90	0	0	1	0	0	0	3	0	7	1	1	1	2	1	0	1	0	1	0	0	0	0	0
3	1	1	0	1	0	0	30	1	1	3	1	2	32	3	2	4	2	1	1	3	0	1	1	3	0	90	0	0	1	0	0	0	3	0	7	1	1	1	2	1	0	1	0	1	0	0	0	0	0
3	1	1	0	0	0	0	30	1	2	3	1	2	35	3	2	3	2	5	1	3	0	5	1	3	0	15	0	0	1	0	0	0	3	0	7	0	1	1	2	1	0	1	0	1	0	0	0	0	0
3	1	1	0	0	0	0	30	1	2	3	1	2	35	3	2	3	2	5	1	3	0	5	1	3	0	15	0	0	1	0	0	0	3	0	7	0	1	1	2	1	0	1	0	1	0	0	0	0	0
3	1	1	0	0	0	0	30	1	2	3	1	2	35	3	2	3	2	5	1	3	0	5	1	3	0	15	0	0	1	0	0	0	3	0	7	0	1	1	2	1	0	1	0	1	0	0	0	0	0
3	1	1	0	0	0	0	30	1	2	3	1	2	35	3	2	3	2	5	1	3	0	5	1	3	0	15	0	0	1	0	0	0	3	0	7	0	1	1	2	1	0	1	0	1	0	0	0	0	0
3	1	1	0	0	0	0	30	1	2	3	1	2	35	3	2	3	2	5	1	3	0	5	1	3	0	15	0	0	1	0	0	0	3	0	7	0	1	1	2	1	0	1	0	1	0	0	0	0	0
3	1	1	0	0	0	0	30	1	2	3	1	2	35	3	2	3	2	5	1	3	0	5	1	3	0	15	0	0	1	0	0	0	3	0	7	0	1	1	2	1	0	1	0	1	0	0	0	0	0
3	1	1	1	1	0	0	30	1	1	4	1	2	35	3	3	4	2	2	1	3	0	2	1	2	1	30	0	0	1	0	0	0	3	0	7	0	1	1	2	1	0	1	0	1	0	0	0	0	0
3	1	1	1	1	0	0	30	1	1	4	1	2	35	3	3	4	2	2	1	3	0	2	1	2	1	30	0	0	1	0	0	0	3	0	7	0	1	1	2	1	0	1	0	1	0	0	0	0	0
3	1	1	1	1	0	0	30	1	1	4	1	2	35	3	3	4	2	2	1	3	0	2	1	2	1	30	0	0	1	0	0	0	3	0	7	0	1	1	2	1	0	1	0	1	0	0	0	0	0
3	1	1	1	1	0	0	30	1	1	4	1	2	35	3	3	4	2	2	1	3	0	2	1	2	1	30	0	0	1	0	0	0	3	0	7	0	1	1	2	1	0	1	0	1	0	0	0	0	0
3	1	1	1	1	0	0	30	1	1	4	1	2	35	3	3	4	2	2	1	3	0	2	1	2	1	30	0	0	1	0	0	0	3	0	7	0	1	1	2	1	0	1	0	1	0	0	0	0	0
3	1	1	1	1	0	0	30	1	1	4	1	2	35	3	3	4	2	2	1	3	0	2	1	2	1	30	0	0	1	0	0	0	3	0	7	0	1	1	2	1	0	1	0	1	0	0	0	0	0
3	1	1	0	1	0	0	30	1	1	3	1	2	41	3	3	4	2	1	1	3	0	1	1	3	0	25	0	1	3	0	0	0	2	1	7	1	3	0	2	3	1	3	1	3	1	0	0	0	0
3	1	1	0	1	0	0	30	1	1	3	1	2	41	3	3	4	2	1	1	3	0	1	1	3	0	25	0	1	3	0	0	0	2	1	7	1	3	0	2	3	1	3	1	3	1	0	0	0	0
3	1	1	0	1	0	0	30	1	1	3	1	2	41	3	3	4	2	1	1	3	0	1	1	3	0	25	0	1	3	0	0	0	2	1	7	1	3	0	2	3	1	3	1	3	1	0	0	0	0
3	1	1	0	1	0	0	30	1	1	3	1	2	41	3	3	4	2	1	1	3	0	1	1	3	0	25	0	1	3	0	0	0	2	1	7	1	3	0	2	3	1	3	1	3	1	0	0	0	0
3	1	1	0	1	0	0	30	1	1	3	1	2	41	3	3	4	2	1	1	3	0	1	1	3	0	25	0	1	3	0	0	0	2	1	7	1	3	0	2	3	1	3	1	3	1	0	0	0	0
3	1	1	0	1	0	0	30	1	1	3	1	2	41	3	3	4	2	1	1	3	0	1	1	3	0	25	0	1	3	0	0	0	2	1	7	1	3	0	2	3	1	3	1	3	1	0	0	0	0
3	1	1	0	1	0	0	30	1	1	2	1	2	41	3	3	4	2	1	1	3	0	1	1	3	0	25	0	1	3	0	0	0	2	1	7	1	3	0	2	3	1	3	1	3	1	0	0	0	0
3	1	1	0	1	0	0	30	1	1	6	3	2	41	7	2	4	2	1	1	3	0	1	1	1	1	25	0	1	4	0	0	0	2	1	7	1	2	0	2	3	1	3	1	3	1	1	0	0	1
3	1	1	0	1	0	0	30	1	1	1	3	2	41	7	2	4	2	1	1	3	0	1	1	1	1	25	0	1	4	0	0	0	2	1	7	1	2	0	2	3	1	3	1	3	1	1	0	0	1
3	1	1	0	1	0	0	30	1	1	1	3	2	41	7	2	4	2	1	1	3	0	1	1	1	1	25	0	1	4	0	0	0	2	1	7	1	2	0	2	3	1	3	1	3	1	1	0	0	1
3	1	1	0	1	0	0	30	1	1	1	3	2	41	7	2	4	2	1	1	3	0	1	1	1	1	25	0	1	4	0	0	0	2	1	7	1	2	0	2	3	1	3	1	3	1	1	0	0	1
3	1	1	0	1	0	0	30	1	1	1	3	2	41	7	2	4	2	1	1	3	0	1	1	1	1	25	0	1	4	0	0	0	2	1	7	1	2	0	2	3	1	3	1	3	1	1	0	0	1
3	1	1	0	1	0	0	30	1	1	1	3	2	41	7	2	4	2	1	1	3	0	1	1	1	1	25	0	1	4	0	0	0	2	1	7	1	2	0	2	3	1	3	1	3	1	1	0	0	1
3	1	1	0	1	0	0	30	1	1	1	3	2	41	7	2	4	2	1	1	3	0	1	1	1	1	25	0	1	4	0	0	0	2	1	7	1	2	0	2	3	1	3	1	3	1	1	0	0	1
3	1	1	0	0	0	0	30	1	1	6	3	2	45	1	2	6	2	1	1	3	0	3	1	2	1	35	1	1	1	0	0	0	2	1	7	0	2	0	2	2	0	2	0	2	0	1	1	1	0
3	1	1	0	0	0	0	30	1	1	6	3	2	45	1	2	6	2	1	1	3	0	1	1	3	0	35	0	1	4	0	0	0	2	1	7	1	4	0	2	3	1	3	1	3	1	0	0	0	0
3	1	1	0	0	0	0	30	1	1	1	3	2	45	1	2	6	2	1	1	3	0	3	1	2	1	35	1	1	1	0	0	0	2	1	7	0	2	0	2	2	0	2	0	2	0	1	1	1	0
3	1	1	0	0	0	0	30	1	1	1	3	2	45	1	2	6	2	1	1	3	0	1	1	3	0	35	0	1	4	0	0	0	2	1	7	1	4	0	2	3	1	3	1	3	1	0	0	0	0
3	1	1	0	0	0	0	30	1	1	1	3	2	45	1	2	6	2	1	1	3	0	3	1	2	1	35	1	1	1	0	0	0	2	1	7	0	2	0	2	2	0	2	0	2	0	1	1	1	0
3	1	1	0	0	0	0	30	1	1	1	3	2	45	1	2	6	2	1	1	3	0	1	1	3	0	35	0	1	4	0	0	0	2	1	7	1	4	0	2	3	1	3	1	3	1	0	0	0	0
3	1	1	0	0	0	0	30	1	1	1	1	2	45	1	2	6	2	1	1	3	0	3	1	2	1	35	1	1	1	0	0	0	2	1	7	0	2	0	2	2	0	2	0	2	0	1	1	1	0
3	1	1	0	0	0	0	30	1	1	1	1	2	45	1	2	6	2	1	1	3	0	1	1	3	0	35	0	1	4	0	0	0	2	1	7	1	4	0	2	3	1	3	1	3	1	0	0	0	0
3	1	1	0	0	0	0	30	1	1	1	1	2	45	1	2	6	2	1	1	3	0	3	1	2	1	35	1	1	1	0	0	0	2	1	7	0	2	0	2	2	0	2	0	2	0	1	1	1	0
3	1	1	0	0	0	0	30	1	1	1	1	2	45	1	2	6	2	1	1	3	0	1	1	3	0	35	0	1	4	0	0	0	2	1	7	1	4	0	2	3	1	3	1	3	1	0	0	0	0
3	1	1	0	0	0	0	30	1	1	1	1	2	45	1	2	6	2	1	1	3	0	3	1	2	1	35	1	1	1	0	0	0	2	1	7	0	2	0	2	2	0	2	0	2	0	1	1	1	0
3	1	1	0	0	0	0	30	1	1	1	1	2	45	1	2	6	2	1	1	3	0	1	1	3	0	35	0	1	4	0	0	0	2	1	7	1	4	0	2	3	1	3	1	3	1	0	0	0	0
3	1	1	0	0	0	0	30	1	1	1	1	2	45	3	2	6	2	1	1	3	0	3	1	2	1	35	1	1	1	0	0	0	2	1	7	0	2	0	2	2	0	2	0	2	0	1	1	1	0
3	1	1	0	0	0	0	30	1	1	1	1	2	45	3	2	6	2	1	1	3	0	1	1	3	0	35	0	1	4	0	0	0	2	1	7	1	4	0	2	3	1	3	1	3	1	0	0	0	0
3	1	1	0	1	0	0	30	1	1	3	1	2	42	3	3	4	2	1	1	3	0	3	1	2	1	20	0	1	3	0	0	0	2	1	7	0	2	0	1	2	0	2	0	2	0	0	0	0	0
3	1	1	0	1	0	0	30	1	1	3	1	2	42	3	3	4	2	1	1	3	0	3	1	2	1	20	0	1	3	0	0	0	2	1	7	0	2	0	1	2	0	2	0	2	0	0	0	0	0
3	1	1	0	1	0	0	30	1	1	3	1	2	42	3	3	4	2	1	1	3	0	3	1	2	1	20	0	1	3	0	0	0	2	1	7	0	2	0	1	2	0	2	0	2	0	0	0	0	0
3	1	1	0	1	0	0	30	1	1	3	1	2	42	3	3	4	2	1	1	3	0	3	1	2	1	20	0	1	3	0	0	0	2	1	7	0	2	0	1	2	0	2	0	2	0	0	0	0	0
3	1	1	0	1	0	0	30	1	1	3	1	2	42	3	3	4	2	1	1	3	0	3	1	2	1	20	0	1	3	0	0	0	2	1	7	0	2	0	1	2	0	2	0	2	0	0	0	0	0
3	1	1	0	1	0	0	30	1	1	3	1	2	42	3	3	4	2	1	1	3	0	3	1	2	1	20	0	1	3	0	0	0	2	1	7	0	2	0	1	2	0	2	0	2	0	0	0	0	0
3	1	1	0	1	0	0	30	1	1	2	1	2	42	3	3	4	2	1	1	3	0	3	1	2	1	20	0	1	3	0	0	0	2	1	7	0	2	0	1	2	0	2	0	2	0	0	0	0	0
3	1	1	0	1	0	0	31	1	1	4	1	2	28	3	3	4	1	1	1	3	0	1	1	3	0	35	0	1	3	0	0	0	3	0	7	1	1	1	2	3	1	3	1	3	1	1	1	1	0
3	1	1	1	1	0	0	31	1	1	3	1	2	40	3	3	4	2	1	1	3	0	1	1	3	0	20	1	0	4	0	0	0	3	0	7	0	1	1	1	1	0	1	0	1	0	1	0	0	0
3	1	1	1	1	0	0	31	1	1	3	1	2	40	3	3	4	2	1	1	3	0	1	1	3	0	20	1	0	4	0	0	0	3	0	7	0	1	1	1	1	0	1	0	1	0	1	0	0	0
3	1	1	1	1	0	0	31	1	1	3	1	2	40	3	3	4	2	1	1	3	0	1	1	3	0	20	1	0	4	0	0	0	3	0	7	0	1	1	1	1	0	1	0	1	0	1	0	0	0
3	1	1	1	1	0	0	31	1	1	3	1	2	40	3	3	4	2	1	1	3	0	1	1	3	0	20	1	0	4	0	0	0	3	0	7	0	1	1	1	1	0	1	0	1	0	1	0	0	0
3	1	1	1	1	0	0	31	1	1	3	1	2	40	3	3	4	2	1	1	3	0	1	1	3	0	20	1	0	4	0	0	0	3	0	7	0	1	1	1	1	0	1	0	1	0	1	0	0	0
3	1	1	1	1	0	0	31	1	1	3	1	2	40	3	3	4	2	1	1	3	0	1	1	3	0	20	1	0	4	0	0	0	3	0	7	0	1	1	1	1	0	1	0	1	0	1	0	0	0
3	1	1	1	1	0	0	31	1	1	3	1	2	40	3	3	4	2	1	1	3	0	1	1	3	0	20	1	0	4	0	0	0	3	0	7	0	1	1	1	1	0	1	0	1	0	1	0	0	0
3	1	1	1	1	0	0	32	1	1	3	1	2	47	3	2	5	2	1	1	3	0	1	1	3	0	40	1	1	3	1	1	7	2	1	7	1	2	0	2	3	1	3	1	3	1	1	1	1	0
3	1	1	1	1	0	0	32	1	1	3	1	2	47	3	2	5	2	1	1	3	0	1	1	3	0	40	1	1	3	1	1	7	2	1	7	1	2	0	2	3	1	3	1	3	1	1	1	1	0
3	1	1	1	1	0	0	32	1	1	3	1	2	47	3	2	5	2	1	1	3	0	1	1	3	0	40	1	1	3	1	1	7	2	1	7	1	2	0	2	3	1	3	1	3	1	1	1	1	0
3	1	1	1	1	0	0	32	1	1	3	1	2	47	3	2	5	2	1	1	3	0	1	1	3	0	40	1	1	3	1	1	7	2	1	7	1	2	0	2	3	1	3	1	3	1	1	1	1	0
3	1	1	1	1	0	0	32	1	1	3	1	2	47	3	2	5	2	1	1	3	0	1	1	3	0	40	1	1	3	1	1	7	2	1	7	1	2	0	2	3	1	3	1	3	1	1	1	1	0
3	1	1	1	1	0	0	32	1	1	3	1	2	47	3	2	5	2	1	1	3	0	1	1	3	0	40	1	1	3	1	1	7	2	1	7	1	2	0	2	3	1	3	1	3	1	1	1	1	0
3	1	1	1	1	0	0	32	1	1	2	1	2	47	3	2	5	2	1	1	3	0	1	1	3	0	40	1	1	3	1	1	7	2	1	7	1	2	0	2	3	1	3	1	3	1	1	1	1	0
3	1	1	0	0	0	0	32	1	1	3	1	2	43	2	2	4	2	1	1	3	0	1	1	3	0	35	1	1	3	0	0	0	2	1	7	1	2	0	2	3	1	3	1	3	1	1	1	1	0
3	1	1	0	0	0	0	32	1	1	3	1	2	43	2	2	4	2	1	1	3	0	1	1	3	0	35	1	1	3	0	0	0	2	1	7	1	2	0	2	3	1	3	1	3	1	1	1	1	0
3	1	1	0	0	0	0	32	1	1	3	1	2	43	2	2	4	2	1	1	3	0	1	1	3	0	35	1	1	3	0	0	0	2	1	7	1	2	0	2	3	1	3	1	3	1	1	1	1	0
3	1	1	0	0	0	0	32	1	1	3	1	2	43	2	2	4	2	1	1	3	0	1	1	3	0	35	1	1	3	0	0	0	2	1	7	1	2	0	2	3	1	3	1	3	1	1	1	1	0
3	1	1	0	0	0	0	32	1	1	3	1	2	43	2	2	4	2	1	1	3	0	1	1	3	0	35	1	1	3	0	0	0	2	1	7	1	2	0	2	3	1	3	1	3	1	1	1	1	0
3	1	1	0	0	0	0	32	1	1	3	1	2	43	2	2	4	2	1	1	3	0	1	1	3	0	35	1	1	3	0	0	0	2	1	7	1	2	0	2	3	1	3	1	3	1	1	1	1	0
3	1	1	1	1	0	0	32	1	1	3	1	2	45	3	4	4	2	1	1	3	0	1	1	3	0	20	0	1	3	0	0	0	2	1	7	1	4	0	2	3	1	3	1	3	1	1	1	1	0
3	1	1	1	1	0	0	32	1	1	3	1	2	45	3	4	4	2	1	1	3	0	1	1	3	0	20	0	1	3	0	0	0	2	1	7	1	4	0	2	3	1	3	1	3	1	1	1	1	0
3	1	1	1	1	0	0	32	1	1	3	1	2	45	3	4	4	2	1	1	3	0	1	1	3	0	20	0	1	3	0	0	0	2	1	7	1	4	0	2	3	1	3	1	3	1	1	1	1	0
3	1	1	1	1	0	0	32	1	1	3	1	2	45	3	4	4	2	1	1	3	0	1	1	3	0	20	0	1	3	0	0	0	2	1	7	1	4	0	2	3	1	3	1	3	1	1	1	1	0
3	1	1	1	1	0	0	32	1	1	3	1	2	45	3	4	4	2	1	1	3	0	1	1	3	0	20	0	1	3	0	0	0	2	1	7	1	4	0	2	3	1	3	1	3	1	1	1	1	0
3	1	1	1	1	0	0	32	1	1	3	1	2	45	3	4	4	2	1	1	3	0	1	1	3	0	20	0	1	3	0	0	0	2	1	7	1	4	0	2	3	1	3	1	3	1	1	1	1	0
3	1	1	0	1	0	0	34	1	1	3	1	2	28	3	3	4	1	1	1	2	1	1	1	3	0	45	1	1	3	0	0	0	3	0	7	1	1	1	2	3	1	3	1	3	1	1	1	1	0
3	1	1	0	0	0	0	34	4	4	3	1	2	40	3	3	4	2	1	1	3	0	1	1	3	0	10	1	0	4	0	0	0	3	0	7	0	1	1	1	1	0	1	0	1	0	0	0	0	0
3	1	1	0	0	0	0	34	4	4	3	1	2	40	3	3	4	2	1	1	3	0	1	1	3	0	10	1	0	4	0	0	0	3	0	7	0	1	1	1	1	0	1	0	1	0	0	0	0	0
3	1	1	0	0	0	0	34	4	4	3	1	2	40	3	3	4	2	1	1	3	0	1	1	3	0	10	1	0	4	0	0	0	3	0	7	0	1	1	1	1	0	1	0	1	0	0	0	0	0
3	1	1	0	0	0	0	34	4	4	3	1	2	40	3	3	4	2	1	1	3	0	1	1	3	0	10	1	0	4	0	0	0	3	0	7	0	1	1	1	1	0	1	0	1	0	0	0	0	0
3	1	1	0	0	0	0	34	4	4	3	1	2	40	3	3	4	2	1	1	3	0	1	1	3	0	10	1	0	4	0	0	0	3	0	7	0	1	1	1	1	0	1	0	1	0	0	0	0	0
3	1	1	0	0	0	0	34	4	4	3	1	2	40	3	3	4	2	1	1	3	0	1	1	3	0	10	1	0	4	0	0	0	3	0	7	0	1	1	1	1	0	1	0	1	0	0	0	0	0
3	1	1	0	0	0	0	34	4	4	3	1	2	40	3	3	4	2	1	1	3	0	1	1	3	0	10	1	0	4	0	0	0	3	0	7	0	1	1	1	1	0	1	0	1	0	0	0	0	0
3	1	1	0	0	0	0	35	1	1	6	3	2	40	3	2	5	2	2	1	3	0	2	1	2	1	30	0	0	1	0	0	0	3	0	7	0	1	1	3	1	0	1	0	1	0	0	0	0	0
3	1	1	0	0	0	0	35	1	1	1	3	2	40	1	2	5	2	2	1	3	0	2	1	2	1	30	0	0	1	0	0	0	3	0	7	0	1	1	3	1	0	1	0	1	0	0	0	0	0
3	1	1	0	0	0	0	35	1	1	1	3	2	40	1	2	5	2	2	1	3	0	2	1	2	1	30	0	0	1	0	0	0	3	0	7	0	1	1	3	1	0	1	0	1	0	0	0	0	0
3	1	1	0	0	0	0	35	1	1	1	1	2	40	1	2	5	2	2	1	3	0	2	1	2	1	30	0	0	1	0	0	0	3	0	7	0	1	1	3	1	0	1	0	1	0	0	0	0	0
3	1	1	0	0	0	0	35	1	1	1	1	2	40	1	2	5	2	2	1	3	0	2	1	2	1	30	0	0	1	0	0	0	3	0	7	0	1	1	3	1	0	1	0	1	0	0	0	0	0
3	1	1	0	0	0	0	35	1	1	1	1	2	40	1	2	5	2	2	1	3	0	2	1	2	1	30	0	0	1	0	0	0	3	0	7	0	1	1	3	1	0	1	0	1	0	0	0	0	0
3	1	1	0	0	0	0	35	1	1	1	1	2	40	3	2	5	2	2	1	3	0	2	1	2	1	30	0	0	1	0	0	0	3	0	7	0	1	1	3	1	0	1	0	1	0	0	0	0	0
3	1	1	0	0	0	0	35	1	1	6	3	2	43	1	4	5	2	1	1	3	0	1	1	3	0	2	0	1	3	0	0	0	2	1	7	1	4	0	2	3	1	1	0	2	0	1	1	1	0
3	1	1	0	0	0	0	35	1	1	1	3	2	43	1	4	5	2	1	1	3	0	1	1	3	0	2	0	1	3	0	0	0	2	1	7	1	4	0	2	3	1	1	0	2	0	1	1	1	0
3	1	1	0	0	0	0	35	1	1	1	3	2	43	1	4	5	2	1	1	3	0	1	1	3	0	2	0	1	3	0	0	0	2	1	7	1	4	0	2	3	1	1	0	2	0	1	1	1	0
3	1	1	0	0	0	0	35	1	1	1	1	2	43	1	4	5	2	1	1	3	0	1	1	3	0	2	0	1	3	0	0	0	2	1	7	1	4	0	2	3	1	1	0	2	0	1	1	1	0
3	1	1	0	0	0	0	35	1	1	1	1	2	43	1	4	5	2	1	1	3	0	1	1	3	0	2	0	1	3	0	0	0	2	1	7	1	4	0	2	3	1	1	0	2	0	1	1	1	0
3	1	1	0	0	0	0	35	1	1	1	1	2	43	1	4	5	2	1	1	3	0	1	1	3	0	2	0	1	3	0	0	0	2	1	7	1	4	0	2	3	1	1	0	2	0	1	1	1	0
3	1	1	0	0	0	0	35	1	1	1	1	2	43	3	4	5	2	1	1	3	0	1	1	3	0	2	0	1	3	0	0	0	2	1	7	1	4	0	2	3	1	1	0	2	0	1	1	1	0
3	1	1	0	1	0	0	35	1	3	3	1	2	45	2	3	4	2	1	1	3	0	1	1	3	0	10	1	0	3	0	0	0	3	0	7	1	1	1	3	3	1	3	1	3	1	1	1	0	0
3	1	1	0	1	0	0	35	1	3	3	1	2	45	2	3	4	2	1	1	3	0	1	1	3	0	10	1	0	3	0	0	0	3	0	7	1	1	1	3	3	1	3	1	3	1	1	1	0	0
3	1	1	0	1	0	0	35	1	3	3	1	2	45	2	3	4	2	1	1	3	0	1	1	3	0	10	1	0	3	0	0	0	3	0	7	1	1	1	3	3	1	3	1	3	1	1	1	0	0
3	1	1	0	1	0	0	35	1	3	3	1	2	45	2	3	4	2	1	1	3	0	1	1	3	0	10	1	0	3	0	0	0	3	0	7	1	1	1	3	3	1	3	1	3	1	1	1	0	0
3	1	1	0	1	0	0	35	1	3	3	1	2	45	2	3	4	2	1	1	3	0	1	1	3	0	10	1	0	3	0	0	0	3	0	7	1	1	1	3	3	1	3	1	3	1	1	1	0	0
3	1	1	0	1	0	0	35	1	3	3	1	2	45	2	3	4	2	1	1	3	0	1	1	3	0	10	1	0	3	0	0	0	3	0	7	1	1	1	3	3	1	3	1	3	1	1	1	0	0
3	1	1	0	1	0	0	35	1	3	3	1	2	45	2	3	4	2	1	1	3	0	1	1	3	0	10	1	0	3	0	0	0	3	0	7	1	1	1	3	3	1	3	1	3	1	1	1	0	0
3	1	1	0	1	0	0	36	1	1	3	1	2	40	3	3	4	2	1	1	3	0	1	1	3	0	30	1	0	4	0	0	0	3	0	7	1	1	1	3	3	1	3	1	3	1	1	1	1	1
3	1	1	0	1	0	0	36	1	1	3	1	2	40	3	3	4	2	1	1	3	0	1	1	3	0	30	1	0	4	0	0	0	3	0	7	1	1	1	3	3	1	3	1	3	1	1	1	1	1
3	1	1	0	1	0	0	36	1	1	3	1	2	40	3	3	4	2	1	1	3	0	1	1	3	0	30	1	0	4	0	0	0	3	0	7	1	1	1	3	3	1	3	1	3	1	1	1	1	1
3	1	1	0	1	0	0	36	1	1	3	1	2	40	3	3	4	2	1	1	3	0	1	1	3	0	30	1	0	4	0	0	0	3	0	7	1	1	1	3	3	1	3	1	3	1	1	1	1	1
3	1	1	0	1	0	0	36	1	1	3	1	2	40	3	3	4	2	1	1	3	0	1	1	3	0	30	1	0	4	0	0	0	3	0	7	1	1	1	3	3	1	3	1	3	1	1	1	1	1
3	1	1	0	1	0	0	36	1	1	3	1	2	40	3	3	4	2	1	1	3	0	1	1	3	0	30	1	0	4	0	0	0	3	0	7	1	1	1	3	3	1	3	1	3	1	1	1	1	1
3	1	1	0	1	0	0	36	1	1	3	1	2	40	3	3	4	2	1	1	3	0	1	1	3	0	30	1	0	4	0	0	0	3	0	7	1	1	1	3	3	1	3	1	3	1	1	1	1	1
4	0	0	0	1	0	0	19	1	1	3	1	1	#NULL!	#NULL!	#NULL!	1	1	1	1	3	0	1	1	3	0	30	1	1	4	1	0	8	3	0	7	0	1	1	1	2	0	2	0	2	0	0	0	0	0
4	1	0	0	1	0	0	19	1	1	3	1	1	#NULL!	#NULL!	#NULL!	1	1	1	1	3	0	1	1	3	0	30	1	1	4	1	0	8	3	0	7	0	1	1	1	2	0	2	0	2	0	0	0	0	0
4	0	0	0	1	0	0	19	1	1	3	1	1	#NULL!	#NULL!	#NULL!	1	1	1	1	3	0	1	1	3	0	30	1	1	4	1	0	8	3	0	7	0	1	1	1	2	0	2	0	2	0	0	0	0	0
4	0	0	0	1	0	0	19	1	1	3	1	1	#NULL!	#NULL!	#NULL!	1	1	1	1	3	0	1	1	3	0	30	1	1	4	1	0	8	3	0	7	0	1	1	1	2	0	2	0	2	0	0	0	0	0
4	0	0	0	1	0	0	19	1	1	3	1	1	#NULL!	#NULL!	#NULL!	1	1	1	1	3	0	1	1	3	0	30	1	1	4	1	0	8	3	0	7	0	1	1	1	2	0	2	0	2	0	0	0	0	0
4	0	0	0	1	0	0	19	1	1	3	1	1	#NULL!	#NULL!	#NULL!	1	1	1	1	3	0	1	1	3	0	30	1	1	4	1	0	8	3	0	7	0	1	1	1	2	0	2	0	2	0	0	0	0	0
4	0	0	0	1	0	0	19	1	1	3	1	1	#NULL!	#NULL!	#NULL!	1	1	1	1	3	0	1	1	3	0	30	1	1	4	1	0	8	3	0	7	0	1	1	1	2	0	2	0	2	0	0	0	0	0
4	0	0	0	1	0	0	19	1	1	3	1	2	27	6	6	2	1	1	1	2	1	1	1	1	1	1	1	1	3	1	1	7	3	0	7	0	1	1	1	3	1	3	1	3	1	0	0	0	0
4	0	0	0	1	0	0	19	1	1	3	1	2	27	6	6	2	1	1	1	2	1	1	1	1	1	1	1	1	3	1	1	7	3	0	7	0	1	1	1	3	1	3	1	3	1	0	0	0	0
4	0	0	0	1	0	0	19	1	1	3	1	2	27	6	6	2	1	1	1	2	1	1	1	1	1	1	1	1	3	1	1	7	3	0	7	0	1	1	1	3	1	3	1	3	1	0	0	0	0
4	0	0	0	1	0	0	19	1	1	3	1	2	27	6	6	2	1	1	1	2	1	1	1	1	1	1	1	1	3	1	1	7	3	0	7	0	1	1	1	3	1	3	1	3	1	0	0	0	0
4	0	0	0	1	0	0	19	1	1	3	1	2	27	6	6	2	1	1	1	2	1	1	1	1	1	1	1	1	3	1	1	7	3	0	7	0	1	1	1	3	1	3	1	3	1	0	0	0	0
4	0	0	0	1	0	0	19	1	1	3	1	2	27	6	6	2	1	1	1	2	1	1	1	1	1	1	1	1	3	1	1	7	3	0	7	0	1	1	1	3	1	3	1	3	1	0	0	0	0
4	0	0	0	1	0	0	19	1	1	3	1	2	27	6	6	2	1	1	1	2	1	1	1	1	1	1	1	1	3	1	1	7	3	0	7	0	1	1	1	3	1	3	1	3	1	0	0	0	0
4	0	1	0	1	0	0	20	1	1	4	1	2	30	2	4	2	1	1	1	3	0	1	1	3	0	25	1	1	3	0	0	0	2	1	7	1	2	0	2	3	1	3	1	3	1	0	0	0	0
4	0	1	0	1	0	0	20	1	1	4	1	2	30	2	4	2	1	1	1	3	0	1	1	3	0	25	1	1	3	0	0	0	2	1	7	1	2	0	2	3	1	3	1	3	1	0	0	0	0
4	0	1	0	1	0	0	20	1	1	4	1	2	30	2	4	2	1	1	1	3	0	1	1	3	0	25	1	1	3	0	0	0	2	1	7	1	2	0	2	3	1	3	1	3	1	0	0	0	0
4	0	1	0	1	0	0	20	1	1	4	1	2	30	2	4	2	1	1	1	3	0	1	1	3	0	25	1	1	3	0	0	0	2	1	7	1	2	0	2	3	1	3	1	3	1	0	0	0	0
4	0	1	0	1	0	0	20	1	1	4	1	2	30	2	4	2	1	1	1	3	0	1	1	3	0	25	1	1	3	0	0	0	2	1	7	1	2	0	2	3	1	3	1	3	1	0	0	0	0
4	0	1	0	1	0	0	20	1	1	4	1	2	30	2	4	2	1	1	1	3	0	1	1	3	0	25	1	1	3	0	0	0	2	1	7	1	2	0	2	3	1	3	1	3	1	0	0	0	0
4	0	1	0	1	0	0	20	1	1	3	1	2	30	3	3	2	1	1	1	3	0	1	1	3	0	35	1	1	4	0	0	0	2	1	7	1	3	0	1	2	0	2	0	2	0	0	0	0	0
4	0	1	0	0	0	0	20	1	1	3	1	2	30	3	3	2	1	1	1	3	0	1	1	3	0	20	1	1	3	0	0	0	3	0	7	1	1	1	2	3	1	3	1	3	1	1	0	0	0
4	1	1	0	1	0	0	20	1	1	3	1	2	30	3	3	2	1	1	1	3	0	1	1	3	0	35	1	1	4	0	0	0	2	1	7	1	3	0	1	2	0	2	0	2	0	0	0	0	0
4	0	1	0	0	0	0	20	1	1	3	1	2	30	3	3	2	1	1	1	3	0	1	1	3	0	20	1	1	3	0	0	0	3	0	7	1	1	1	2	3	1	3	1	3	1	1	0	0	0
4	0	1	0	1	0	0	20	1	1	3	1	2	30	3	3	2	1	1	1	3	0	1	1	3	0	35	1	1	4	0	0	0	2	1	7	1	3	0	1	2	0	2	0	2	0	0	0	0	0
4	0	1	0	0	0	0	20	1	1	3	1	2	30	3	3	2	1	1	1	3	0	1	1	3	0	20	1	1	3	0	0	0	3	0	7	1	1	1	2	3	1	3	1	3	1	1	0	0	0
4	0	1	0	1	0	0	20	1	1	3	1	2	30	3	3	2	1	1	1	3	0	1	1	3	0	35	1	1	4	0	0	0	2	1	7	1	3	0	1	2	0	2	0	2	0	0	0	0	0
4	0	1	0	0	0	0	20	1	1	3	1	2	30	3	3	2	1	1	1	3	0	1	1	3	0	20	1	1	3	0	0	0	3	0	7	1	1	1	2	3	1	3	1	3	1	1	0	0	0
4	0	1	0	1	0	0	20	1	1	3	1	2	30	3	3	2	1	1	1	3	0	1	1	3	0	35	1	1	4	0	0	0	2	1	7	1	3	0	1	2	0	2	0	2	0	0	0	0	0
4	0	1	0	0	0	0	20	1	1	3	1	2	30	3	3	2	1	1	1	3	0	1	1	3	0	20	1	1	3	0	0	0	3	0	7	1	1	1	2	3	1	3	1	3	1	1	0	0	0
4	0	1	0	1	0	0	20	1	1	3	1	2	30	3	3	2	1	1	1	3	0	1	1	3	0	35	1	1	4	0	0	0	2	1	7	1	3	0	1	2	0	2	0	2	0	0	0	0	0
4	0	1	0	0	0	0	20	1	1	3	1	2	30	3	3	2	1	1	1	3	0	1	1	3	0	20	1	1	3	0	0	0	3	0	7	1	1	1	2	3	1	3	1	3	1	1	0	0	0
4	0	1	0	1	0	0	20	1	1	3	1	2	30	3	3	2	1	1	1	3	0	1	1	3	0	35	1	1	4	0	0	0	2	1	7	1	3	0	1	2	0	2	0	2	0	0	0	0	0
4	0	1	0	0	0	0	20	1	1	3	1	2	22	2	3	2	1	1	1	1	1	1	1	3	0	5	1	0	3	1	1	3	1	1	7	1	1	1	1	3	1	3	1	3	1	0	0	0	0
4	0	1	0	0	0	0	20	1	1	3	1	2	22	2	3	2	1	1	1	1	1	1	1	3	0	5	1	0	3	1	1	3	1	1	7	1	1	1	1	3	1	3	1	3	1	0	0	0	0
4	0	1	0	0	0	0	20	1	1	3	1	2	22	2	3	2	1	1	1	1	1	1	1	3	0	5	1	0	3	1	1	3	1	1	7	1	1	1	1	3	1	3	1	3	1	0	0	0	0
4	0	1	0	0	0	0	20	1	1	3	1	2	22	2	3	2	1	1	1	1	1	1	1	3	0	5	1	0	3	1	1	3	1	1	7	1	1	1	1	3	1	3	1	3	1	0	0	0	0
4	0	1	0	0	0	0	20	1	1	3	1	2	22	2	3	2	1	1	1	1	1	1	1	3	0	5	1	0	3	1	1	3	1	1	7	1	1	1	1	3	1	3	1	3	1	0	0	0	0
4	0	1	0	0	0	0	20	1	1	3	1	2	22	2	3	2	1	1	1	1	1	1	1	3	0	5	1	0	3	1	1	3	1	1	7	1	1	1	1	3	1	3	1	3	1	0	0	0	0
4	0	1	0	0	0	0	20	1	1	3	1	2	22	2	3	2	1	1	1	1	1	1	1	3	0	5	1	0	3	1	1	3	1	1	7	1	1	1	1	3	1	3	1	3	1	0	0	0	0
4	0	1	0	0	0	0	20	1	1	4	1	2	22	2	3	2	1	1	1	3	0	1	1	3	0	20	1	0	4	0	0	0	3	0	7	1	1	1	3	3	1	3	1	3	1	0	0	0	0
4	0	1	0	1	0	0	20	1	1	4	1	2	22	2	3	2	1	1	1	3	0	1	1	3	0	20	1	0	4	0	0	0	3	0	7	1	1	1	3	3	1	3	1	3	1	0	0	0	0
4	0	1	0	1	0	0	20	1	1	4	1	2	22	2	3	2	1	1	1	3	0	1	1	3	0	20	1	0	4	0	0	0	3	0	7	1	1	1	3	3	1	3	1	3	1	0	0	0	0
4	1	1	0	1	0	0	20	1	1	4	1	2	22	2	3	2	1	1	1	3	0	1	1	3	0	20	1	0	4	0	0	0	3	0	7	1	1	1	3	3	1	3	1	3	1	0	0	0	0
4	0	1	0	1	0	0	20	1	1	4	1	2	22	2	3	2	1	1	1	3	0	1	1	3	0	20	1	0	4	0	0	0	3	0	7	1	1	1	3	3	1	3	1	3	1	0	0	0	0
4	0	1	0	1	0	0	20	1	1	4	1	2	22	2	3	2	1	1	1	3	0	1	1	3	0	20	1	0	4	0	0	0	3	0	7	1	1	1	3	3	1	3	1	3	1	0	0	0	0
4	0	1	0	1	0	0	20	1	1	4	1	2	22	2	3	2	1	1	1	3	0	1	1	3	0	20	1	0	4	0	0	0	3	0	7	1	1	1	3	3	1	3	1	3	1	0	0	0	0
4	0	1	0	1	0	0	20	1	1	4	1	2	22	2	3	2	1	1	1	3	0	1	1	3	0	20	1	0	4	0	0	0	3	0	7	1	1	1	3	3	1	3	1	3	1	0	0	0	0
4	0	1	1	1	0	0	20	1	1	3	1	2	25	2	3	2	1	1	1	3	0	1	1	3	0	30	1	0	4	0	0	0	3	0	7	1	1	1	1	3	1	3	1	3	1	0	0	0	0
4	0	1	0	1	0	0	20	1	1	3	1	2	22	2	3	2	1	1	1	3	0	1	1	3	0	10	1	0	4	1	0	2	3	0	7	0	1	1	2	1	0	1	0	1	0	0	0	0	0
4	0	1	1	1	0	0	20	1	1	3	1	2	25	2	3	2	1	1	1	3	0	1	1	3	0	30	1	0	4	0	0	0	3	0	7	1	1	1	1	3	1	3	1	3	1	0	0	0	0
4	0	1	1	1	0	0	20	1	1	3	1	2	25	2	3	2	1	1	1	3	0	1	1	3	0	30	1	0	4	0	0	0	3	0	7	1	1	1	1	3	1	3	1	3	1	0	0	0	0
4	1	1	0	1	0	0	20	1	1	3	1	2	22	2	3	2	1	1	1	3	0	1	1	3	0	10	1	0	4	1	0	2	3	0	7	0	1	1	2	1	0	1	0	1	0	0	0	0	0
4	1	1	1	1	0	0	20	1	1	3	1	2	25	2	3	2	1	1	1	3	0	1	1	3	0	30	1	0	4	0	0	0	3	0	7	1	1	1	1	3	1	3	1	3	1	0	0	0	0
4	0	1	0	1	0	0	20	1	1	3	1	2	22	2	3	2	1	1	1	3	0	1	1	3	0	10	1	0	4	1	0	2	3	0	7	0	1	1	2	1	0	1	0	1	0	0	0	0	0
4	0	1	1	1	0	0	20	1	1	3	1	2	25	2	3	2	1	1	1	3	0	1	1	3	0	30	1	0	4	0	0	0	3	0	7	1	1	1	1	3	1	3	1	3	1	0	0	0	0
4	0	1	0	1	0	0	20	1	1	3	1	2	22	2	3	2	1	1	1	3	0	1	1	3	0	10	1	0	4	1	0	2	3	0	7	0	1	1	2	1	0	1	0	1	0	0	0	0	0
4	0	1	1	1	0	0	20	1	1	3	1	2	25	2	3	2	1	1	1	3	0	1	1	3	0	30	1	0	4	0	0	0	3	0	7	1	1	1	1	3	1	3	1	3	1	0	0	0	0
4	0	1	0	1	0	0	20	1	1	3	1	2	22	2	3	2	1	1	1	3	0	1	1	3	0	10	1	0	4	1	0	2	3	0	7	0	1	1	2	1	0	1	0	1	0	0	0	0	0
4	0	1	1	1	0	0	20	1	1	3	1	2	25	2	3	2	1	1	1	3	0	1	1	3	0	30	1	0	4	0	0	0	3	0	7	1	1	1	1	3	1	3	1	3	1	0	0	0	0
4	0	1	0	1	0	0	20	1	1	3	1	2	22	2	3	2	1	1	1	3	0	1	1	3	0	10	1	0	4	1	0	2	3	0	7	0	1	1	2	1	0	1	0	1	0	0	0	0	0
4	0	1	1	1	0	0	20	1	1	3	1	2	25	2	3	2	1	1	1	3	0	1	1	3	0	30	1	0	4	0	0	0	3	0	7	1	1	1	1	3	1	3	1	3	1	0	0	0	0
4	0	0	0	1	0	0	22	2	1	4	1	2	28	2	5	2	1	1	1	3	0	1	1	3	0	5	1	1	3	0	0	0	2	1	7	1	2	0	2	3	1	3	1	3	1	0	0	0	0
4	1	0	0	1	0	0	22	2	1	4	1	2	28	2	5	2	1	1	1	3	0	1	1	3	0	5	1	1	3	0	0	0	2	1	7	1	2	0	2	3	1	3	1	3	1	0	0	0	0
4	0	0	0	1	0	0	22	2	1	4	1	2	28	2	5	2	1	1	1	3	0	1	1	3	0	5	1	1	3	0	0	0	2	1	7	1	2	0	2	3	1	3	1	3	1	0	0	0	0
4	0	0	0	1	0	0	22	2	1	4	1	2	28	2	5	2	1	1	1	3	0	1	1	3	0	5	1	1	3	0	0	0	2	1	7	1	2	0	2	3	1	3	1	3	1	0	0	0	0
4	0	0	0	1	0	0	22	2	1	4	1	2	28	2	5	2	1	1	1	3	0	1	1	3	0	5	1	1	3	0	0	0	2	1	7	1	2	0	2	3	1	3	1	3	1	0	0	0	0
4	0	0	0	1	0	0	22	2	1	4	1	2	28	2	5	2	1	1	1	3	0	1	1	3	0	5	1	1	3	0	0	0	2	1	7	1	2	0	2	3	1	3	1	3	1	0	0	0	0
4	0	0	0	1	0	0	22	2	1	4	1	2	28	2	5	2	1	1	1	3	0	1	1	3	0	5	1	1	3	0	0	0	2	1	7	1	2	0	2	3	1	3	1	3	1	0	0	0	0
4	0	0	0	1	0	0	22	1	1	3	1	2	30	3	4	2	1	1	1	3	0	1	1	3	0	45	1	1	3	0	0	0	2	1	7	1	3	0	1	2	0	2	0	2	0	1	0	0	0
4	0	0	0	1	0	0	22	1	1	3	1	2	30	3	4	2	1	1	1	3	0	1	1	3	0	45	1	1	3	0	0	0	2	1	7	1	3	0	1	2	0	2	0	2	0	1	0	0	0
4	0	0	0	1	0	0	22	1	1	3	1	2	30	3	4	2	1	1	1	3	0	1	1	3	0	45	1	1	3	0	0	0	2	1	7	1	3	0	1	2	0	2	0	2	0	1	0	0	0
4	0	0	0	1	0	0	22	1	1	3	1	2	30	3	4	2	1	1	1	3	0	1	1	3	0	45	1	1	3	0	0	0	2	1	7	1	3	0	1	2	0	2	0	2	0	1	0	0	0
4	0	0	0	1	0	0	22	1	1	3	1	2	30	3	4	2	1	1	1	3	0	1	1	3	0	45	1	1	3	0	0	0	2	1	7	1	3	0	1	2	0	2	0	2	0	1	0	0	0
4	0	0	0	1	0	0	22	1	1	3	1	2	30	3	4	2	1	1	1	3	0	1	1	3	0	45	1	1	3	0	0	0	2	1	7	1	3	0	1	2	0	2	0	2	0	1	0	0	0
4	0	0	0	1	0	0	22	1	1	3	1	2	30	3	4	2	1	1	1	3	0	1	1	3	0	45	1	1	3	0	0	0	2	1	7	1	3	0	1	2	0	2	0	2	0	1	0	0	0
4	0	0	0	1	0	0	22	1	1	3	1	2	28	4	3	2	1	1	1	3	0	1	1	3	0	30	1	1	3	0	0	0	2	1	7	0	1	1	2	3	1	3	1	3	1	0	0	0	0
4	0	0	0	1	0	0	22	1	1	3	1	2	28	4	3	2	1	1	1	3	0	1	1	3	0	30	1	1	3	0	0	0	2	1	7	0	1	1	2	3	1	3	1	3	1	0	0	0	0
4	0	0	0	1	0	0	22	1	1	3	1	2	28	4	3	2	1	1	1	3	0	1	1	3	0	30	1	1	3	0	0	0	2	1	7	0	1	1	2	3	1	3	1	3	1	0	0	0	0
4	0	0	0	1	0	0	22	1	1	3	1	2	28	4	3	2	1	1	1	3	0	1	1	3	0	30	1	1	3	0	0	0	2	1	7	0	1	1	2	3	1	3	1	3	1	0	0	0	0
4	0	0	0	1	0	0	22	1	1	3	1	2	28	4	3	2	1	1	1	3	0	1	1	3	0	30	1	1	3	0	0	0	2	1	7	0	1	1	2	3	1	3	1	3	1	0	0	0	0
4	0	0	0	1	0	0	22	1	1	3	1	2	28	4	3	2	1	1	1	3	0	1	1	3	0	30	1	1	3	0	0	0	2	1	7	0	1	1	2	3	1	3	1	3	1	0	0	0	0
4	0	0	0	1	0	0	22	1	1	3	1	2	28	4	3	2	1	1	1	3	0	1	1	3	0	30	1	1	3	0	0	0	2	1	7	0	1	1	2	3	1	3	1	3	1	0	0	0	0
4	0	1	0	1	0	0	23	3	1	3	1	2	28	2	4	2	1	1	1	2	1	1	1	3	0	45	0	1	3	0	0	0	2	1	7	1	2	0	2	2	0	2	0	2	0	0	0	0	0
4	1	1	0	1	0	0	23	3	1	3	1	2	28	2	4	2	1	1	1	2	1	1	1	3	0	45	0	1	3	0	0	0	2	1	7	1	2	0	2	2	0	2	0	2	0	0	0	0	0
4	0	1	0	1	0	0	23	3	1	3	1	2	28	2	4	2	1	1	1	2	1	1	1	3	0	45	0	1	3	0	0	0	2	1	7	1	2	0	2	2	0	2	0	2	0	0	0	0	0
4	0	1	0	1	0	0	23	3	1	3	1	2	28	2	4	2	1	1	1	2	1	1	1	3	0	45	0	1	3	0	0	0	2	1	7	1	2	0	2	2	0	2	0	2	0	0	0	0	0
4	0	1	0	1	0	0	23	3	1	3	1	2	28	2	4	2	1	1	1	2	1	1	1	3	0	45	0	1	3	0	0	0	2	1	7	1	2	0	2	2	0	2	0	2	0	0	0	0	0
4	0	1	0	1	0	0	23	3	1	3	1	2	28	2	4	2	1	1	1	2	1	1	1	3	0	45	0	1	3	0	0	0	2	1	7	1	2	0	2	2	0	2	0	2	0	0	0	0	0
4	0	1	1	1	0	0	24	1	1	3	1	2	30	3	3	2	1	1	1	3	0	3	1	2	1	25	1	1	4	0	0	0	2	1	7	0	2	0	1	2	0	2	0	2	0	1	0	0	0
4	0	1	1	1	0	0	24	1	1	3	1	2	30	3	3	2	1	1	1	3	0	3	1	2	1	25	1	1	4	0	0	0	2	1	7	0	2	0	1	2	0	2	0	2	0	1	0	0	0
4	0	1	1	1	0	0	24	1	1	3	1	2	30	3	3	2	1	1	1	3	0	3	1	2	1	25	1	1	4	0	0	0	2	1	7	0	2	0	1	2	0	2	0	2	0	1	0	0	0
4	1	1	1	1	0	0	24	1	1	3	1	2	30	3	3	2	1	1	1	3	0	3	1	2	1	25	1	1	4	0	0	0	2	1	7	0	2	0	1	2	0	2	0	2	0	1	0	0	0
4	0	1	1	1	0	0	24	1	1	3	1	2	30	3	3	2	1	1	1	3	0	3	1	2	1	25	1	1	4	0	0	0	2	1	7	0	2	0	1	2	0	2	0	2	0	1	0	0	0
4	0	1	1	1	0	0	24	1	1	3	1	2	30	3	3	2	1	1	1	3	0	3	1	2	1	25	1	1	4	0	0	0	2	1	7	0	2	0	1	2	0	2	0	2	0	1	0	0	0
4	0	1	1	1	0	0	24	1	1	3	1	2	30	3	3	2	1	1	1	3	0	3	1	2	1	25	1	1	4	0	0	0	2	1	7	0	2	0	1	2	0	2	0	2	0	1	0	0	0
4	0	1	1	1	0	0	24	1	1	2	1	2	30	3	3	2	1	1	1	3	0	3	1	2	1	25	1	1	4	0	0	0	2	1	7	0	2	0	1	2	0	2	0	2	0	1	0	0	0
4	0	1	0	0	0	0	24	1	1	3	1	2	29	3	3	2	1	1	1	3	0	3	1	2	1	40	1	1	3	0	0	0	2	1	7	1	2	0	2	3	1	3	1	3	1	1	1	0	0
4	0	1	0	0	0	0	24	1	1	3	1	2	29	3	3	2	1	1	1	3	0	3	1	2	1	40	1	1	3	0	0	0	2	1	7	1	2	0	2	3	1	3	1	3	1	1	1	0	0
4	0	1	0	0	0	0	24	1	1	3	1	2	29	3	3	2	1	1	1	3	0	3	1	2	1	40	1	1	3	0	0	0	2	1	7	1	2	0	2	3	1	3	1	3	1	1	1	0	0
4	0	1	0	0	0	0	24	1	1	3	1	2	29	3	3	2	1	1	1	3	0	3	1	2	1	40	1	1	3	0	0	0	2	1	7	1	2	0	2	3	1	3	1	3	1	1	1	0	0
4	0	1	0	0	0	0	24	1	1	3	1	2	29	3	3	2	1	1	1	3	0	3	1	2	1	40	1	1	3	0	0	0	2	1	7	1	2	0	2	3	1	3	1	3	1	1	1	0	0
4	0	1	0	0	0	0	24	1	1	3	1	2	29	3	3	2	1	1	1	3	0	3	1	2	1	40	1	1	3	0	0	0	2	1	7	1	2	0	2	3	1	3	1	3	1	1	1	0	0
4	0	1	0	0	0	0	24	1	1	3	1	2	29	3	3	2	1	1	1	3	0	3	1	2	1	40	1	1	3	0	0	0	2	1	7	1	2	0	2	3	1	3	1	3	1	1	1	0	0
4	0	1	0	1	0	0	24	1	1	4	1	2	30	3	4	2	1	1	1	3	0	3	1	2	1	20	1	1	3	0	0	0	2	1	7	0	2	0	2	3	1	3	1	3	1	1	1	1	0
4	0	1	0	1	0	0	24	1	1	4	1	2	30	3	4	2	1	1	1	3	0	3	1	2	1	20	1	1	3	0	0	0	2	1	7	0	2	0	2	3	1	3	1	3	1	1	1	1	0
4	0	1	0	1	0	0	24	1	1	4	1	2	30	3	4	2	1	1	1	3	0	3	1	2	1	20	1	1	3	0	0	0	2	1	7	0	2	0	2	3	1	3	1	3	1	1	1	1	0
4	0	1	0	1	0	0	24	1	1	4	1	2	28	3	4	2	1	1	1	3	0	1	1	3	0	20	1	1	3	0	0	0	2	1	7	1	3	0	2	3	1	3	1	3	1	0	0	0	0
4	1	1	0	1	0	0	24	1	1	4	1	2	30	3	4	2	1	1	1	3	0	3	1	2	1	20	1	1	3	0	0	0	2	1	7	0	2	0	2	3	1	3	1	3	1	1	1	1	0
4	0	1	0	1	0	0	24	1	1	4	1	2	28	3	4	2	1	1	1	3	0	1	1	3	0	20	1	1	3	0	0	0	2	1	7	1	3	0	2	3	1	3	1	3	1	0	0	0	0
4	0	1	0	1	0	0	24	1	1	4	1	2	30	3	4	2	1	1	1	3	0	3	1	2	1	20	1	1	3	0	0	0	2	1	7	0	2	0	2	3	1	3	1	3	1	1	1	1	0
4	0	1	0	1	0	0	24	1	1	4	1	2	28	3	4	2	1	1	1	3	0	1	1	3	0	20	1	1	3	0	0	0	2	1	7	1	3	0	2	3	1	3	1	3	1	0	0	0	0
4	0	1	0	1	0	0	24	1	1	4	1	2	30	3	4	2	1	1	1	3	0	3	1	2	1	20	1	1	3	0	0	0	2	1	7	0	2	0	2	3	1	3	1	3	1	1	1	1	0
4	0	1	0	1	0	0	24	1	1	4	1	2	28	3	4	2	1	1	1	3	0	1	1	3	0	20	1	1	3	0	0	0	2	1	7	1	3	0	2	3	1	3	1	3	1	0	0	0	0
4	0	1	0	1	0	0	24	1	1	4	1	2	30	3	4	2	1	1	1	3	0	3	1	2	1	20	1	1	3	0	0	0	2	1	7	0	2	0	2	3	1	3	1	3	1	1	1	1	0
4	0	1	0	1	0	0	24	1	1	4	1	2	28	3	4	2	1	1	1	3	0	1	1	3	0	20	1	1	3	0	0	0	2	1	7	1	3	0	2	3	1	3	1	3	1	0	0	0	0
4	0	1	0	1	0	0	24	1	1	4	1	2	30	3	4	2	1	1	1	3	0	3	1	2	1	20	1	1	3	0	0	0	2	1	7	0	2	0	2	3	1	3	1	3	1	1	1	1	0
4	0	1	0	1	0	0	24	1	1	4	1	2	28	3	4	2	1	1	1	3	0	1	1	3	0	20	1	1	3	0	0	0	2	1	7	1	3	0	2	3	1	3	1	3	1	0	0	0	0
4	0	1	0	0	0	0	24	1	1	3	1	2	32	3	4	3	2	1	1	3	0	1	1	3	0	30	0	1	3	0	0	0	2	1	7	1	3	0	2	3	1	3	1	3	1	0	0	0	0
4	0	1	0	0	0	0	24	1	1	3	1	2	32	3	4	3	2	1	1	3	0	1	1	3	0	30	0	1	3	0	0	0	2	1	7	1	3	0	2	3	1	3	1	3	1	0	0	0	0
4	0	1	0	0	0	0	24	1	1	3	1	2	32	3	4	3	2	1	1	3	0	1	1	3	0	30	0	1	3	0	0	0	2	1	7	1	3	0	2	3	1	3	1	3	1	0	0	0	0
4	0	1	0	0	0	0	24	1	1	3	1	2	32	3	4	3	2	1	1	3	0	1	1	3	0	30	0	1	3	0	0	0	2	1	7	1	3	0	2	3	1	3	1	3	1	0	0	0	0
4	0	1	0	0	0	0	24	1	1	3	1	2	32	3	4	3	2	1	1	3	0	1	1	3	0	30	0	1	3	0	0	0	2	1	7	1	3	0	2	3	1	3	1	3	1	0	0	0	0
4	0	1	0	0	0	0	24	1	1	3	1	2	32	3	4	3	2	1	1	3	0	1	1	3	0	30	0	1	3	0	0	0	2	1	7	1	3	0	2	3	1	3	1	3	1	0	0	0	0
4	0	0	0	1	0	0	25	1	1	4	1	2	28	1	4	3	1	1	1	3	0	1	1	3	0	20	1	1	3	0	0	0	2	1	7	1	2	0	2	3	1	3	1	3	1	1	1	0	0
4	0	0	0	1	0	0	25	1	1	4	1	2	28	1	4	3	1	1	1	3	0	1	1	3	0	20	1	1	3	0	0	0	2	1	7	1	2	0	2	3	1	3	1	3	1	1	1	0	0
4	0	0	0	1	0	0	25	1	1	4	1	2	28	1	4	3	1	1	1	3	0	1	1	3	0	20	1	1	3	0	0	0	2	1	7	1	2	0	2	3	1	3	1	3	1	1	1	0	0
4	0	0	0	1	0	0	25	1	1	4	1	2	28	1	4	3	1	1	1	3	0	1	1	3	0	20	1	1	3	0	0	0	2	1	7	1	2	0	2	3	1	3	1	3	1	1	1	0	0
4	0	0	0	1	0	0	25	1	1	4	1	2	28	1	4	3	1	1	1	3	0	1	1	3	0	20	1	1	3	0	0	0	2	1	7	1	2	0	2	3	1	3	1	3	1	1	1	0	0
4	0	0	0	1	0	0	25	1	1	4	1	2	28	1	4	3	1	1	1	3	0	1	1	3	0	20	1	1	3	0	0	0	2	1	7	1	2	0	2	3	1	3	1	3	1	1	1	0	0
4	0	0	0	1	0	0	25	1	1	4	1	2	28	1	4	3	1	1	1	3	0	1	1	3	0	20	1	1	3	0	0	0	2	1	7	1	2	0	2	3	1	3	1	3	1	1	1	0	0
4	0	1	0	1	0	0	25	1	1	5	3	2	28	2	4	2	1	1	1	1	1	1	1	3	0	10	0	0	3	1	1	2	1	1	7	1	1	1	1	3	1	3	1	3	1	0	0	0	0
4	0	1	0	1	0	0	25	1	1	5	3	2	28	2	4	2	1	1	1	1	1	1	1	3	0	10	0	0	3	1	1	2	1	1	7	1	1	1	1	3	1	3	1	3	1	0	0	0	0
4	0	1	0	1	0	0	25	1	1	5	3	2	28	2	4	2	1	1	1	1	1	1	1	3	0	10	0	0	3	1	1	2	1	1	7	1	1	1	1	3	1	3	1	3	1	0	0	0	0
4	0	1	0	1	0	0	25	1	1	5	3	2	28	2	4	2	1	1	1	1	1	1	1	3	0	10	0	0	3	1	1	2	1	1	7	1	1	1	1	3	1	3	1	3	1	0	0	0	0
4	0	1	0	1	0	0	25	1	1	5	3	2	28	2	4	2	1	1	1	1	1	1	1	3	0	10	0	0	3	1	1	2	1	1	7	1	1	1	1	3	1	3	1	3	1	0	0	0	0
4	0	1	0	1	0	0	25	1	1	5	3	2	28	2	4	2	1	1	1	1	1	1	1	3	0	10	0	0	3	1	1	2	1	1	7	1	1	1	1	3	1	3	1	3	1	0	0	0	0
4	0	1	0	1	0	0	25	1	1	5	3	2	28	2	4	2	1	1	1	1	1	1	1	3	0	10	0	0	3	1	1	2	1	1	7	1	1	1	1	3	1	3	1	3	1	0	0	0	0
4	0	1	0	1	0	0	25	1	1	3	3	2	31	2	3	2	1	2	1	3	0	2	1	3	0	23	0	0	1	0	0	0	3	0	7	1	1	1	3	3	1	3	1	3	1	0	0	0	0
4	1	1	0	1	0	0	25	1	1	3	3	2	31	2	3	2	1	2	1	3	0	2	1	3	0	23	0	0	1	0	0	0	3	0	7	1	1	1	3	3	1	3	1	3	1	0	0	0	0
4	0	1	0	1	0	0	25	1	1	3	3	2	31	2	3	2	1	2	1	3	0	2	1	3	0	23	0	0	1	0	0	0	3	0	7	1	1	1	3	3	1	3	1	3	1	0	0	0	0
4	0	1	0	1	0	0	25	1	1	3	3	2	31	2	3	2	1	2	1	3	0	2	1	3	0	23	0	0	1	0	0	0	3	0	7	1	1	1	3	3	1	3	1	3	1	0	0	0	0
4	0	1	0	1	0	0	25	1	1	3	3	2	31	2	3	2	1	2	1	3	0	2	1	3	0	23	0	0	1	0	0	0	3	0	7	1	1	1	3	3	1	3	1	3	1	0	0	0	0
4	0	1	0	1	0	0	25	1	1	3	3	2	31	2	3	2	1	2	1	3	0	2	1	3	0	23	0	0	1	0	0	0	3	0	7	1	1	1	3	3	1	3	1	3	1	0	0	0	0
4	0	1	0	1	0	0	25	1	1	3	3	2	31	2	3	2	1	2	1	3	0	2	1	3	0	23	0	0	1	0	0	0	3	0	7	1	1	1	3	3	1	3	1	3	1	0	0	0	0
4	0	1	0	1	0	0	26	1	1	5	1	2	32	1	6	3	2	1	1	3	0	1	1	3	0	20	1	1	3	0	0	0	2	1	1	1	2	0	3	3	1	3	1	3	1	0	0	0	0
4	0	1	0	1	0	0	26	1	1	5	1	2	32	1	6	3	2	1	1	3	0	1	1	3	0	20	1	1	3	0	0	0	2	1	1	1	2	0	3	3	1	3	1	3	1	0	0	0	0
4	0	1	0	1	0	0	26	1	1	5	1	2	32	1	6	3	2	1	1	3	0	1	1	3	0	20	1	1	3	0	0	0	2	1	1	1	2	0	3	3	1	3	1	3	1	0	0	0	0
4	0	1	0	1	0	0	26	1	1	5	1	2	32	1	6	3	2	1	1	3	0	1	1	3	0	20	1	1	3	0	0	0	2	1	1	1	2	0	3	3	1	3	1	3	1	0	0	0	0
4	0	1	0	1	0	0	26	1	1	5	1	2	32	1	6	3	2	1	1	3	0	1	1	3	0	20	1	1	3	0	0	0	2	1	1	1	2	0	3	3	1	3	1	3	1	0	0	0	0
4	0	1	0	1	0	0	26	1	1	5	1	2	32	1	6	3	2	1	1	3	0	1	1	3	0	20	1	1	3	0	0	0	2	1	1	1	2	0	3	3	1	3	1	3	1	0	0	0	0
4	0	0	0	1	0	0	26	1	1	3	1	2	30	3	2	2	1	1	1	3	0	1	1	3	0	30	1	1	3	0	0	0	2	1	7	1	3	0	2	3	1	3	1	3	1	1	1	0	0
4	1	0	0	1	0	0	26	1	1	3	1	2	30	3	2	2	1	1	1	3	0	1	1	3	0	30	1	1	3	0	0	0	2	1	7	1	3	0	2	3	1	3	1	3	1	1	1	0	0
4	0	0	0	1	0	0	26	1	1	3	1	2	30	3	2	2	1	1	1	3	0	1	1	3	0	30	1	1	3	0	0	0	2	1	7	1	3	0	2	3	1	3	1	3	1	1	1	0	0
4	0	0	0	1	0	0	26	1	1	3	1	2	30	3	2	2	1	1	1	3	0	1	1	3	0	30	1	1	3	0	0	0	2	1	7	1	3	0	2	3	1	3	1	3	1	1	1	0	0
4	0	0	0	1	0	0	26	1	1	3	1	2	30	3	2	2	1	1	1	3	0	1	1	3	0	30	1	1	3	0	0	0	2	1	7	1	3	0	2	3	1	3	1	3	1	1	1	0	0
4	0	0	0	1	0	0	26	1	1	3	1	2	30	3	2	2	1	1	1	3	0	1	1	3	0	30	1	1	3	0	0	0	2	1	7	1	3	0	2	3	1	3	1	3	1	1	1	0	0
4	0	1	0	0	0	0	26	1	1	4	1	2	32	2	3	3	2	1	1	3	0	1	1	3	0	35	1	1	3	0	0	0	2	1	7	1	2	0	1	2	0	2	0	2	0	0	0	0	0
4	0	1	0	0	0	0	26	1	1	4	1	2	32	2	3	3	2	1	1	3	0	1	1	3	0	35	1	1	3	0	0	0	2	1	7	1	2	0	1	2	0	2	0	2	0	0	0	0	0
4	0	1	0	0	0	0	26	1	1	4	1	2	32	2	3	3	2	1	1	3	0	1	1	3	0	35	1	1	3	0	0	0	2	1	7	1	2	0	1	2	0	2	0	2	0	0	0	0	0
4	0	1	0	0	0	0	26	1	1	4	1	2	32	2	3	3	2	1	1	3	0	1	1	3	0	35	1	1	3	0	0	0	2	1	7	1	2	0	1	2	0	2	0	2	0	0	0	0	0
4	0	1	0	0	0	0	26	1	1	4	1	2	32	2	3	3	2	1	1	3	0	1	1	3	0	35	1	1	3	0	0	0	2	1	7	1	2	0	1	2	0	2	0	2	0	0	0	0	0
4	0	1	0	0	0	0	26	1	1	4	1	2	32	2	3	3	2	1	1	3	0	1	1	3	0	35	1	1	3	0	0	0	2	1	7	1	2	0	1	2	0	2	0	2	0	0	0	0	0
4	0	1	1	1	0	0	26	1	1	3	1	2	34	2	3	2	1	2	1	3	0	2	1	3	0	25	0	0	1	0	0	0	3	0	7	1	1	1	3	3	1	3	1	3	1	1	1	0	0
4	0	1	1	1	0	0	26	1	1	3	1	2	34	2	3	2	1	2	1	3	0	2	1	3	0	25	0	0	1	0	0	0	3	0	7	1	1	1	3	3	1	3	1	3	1	1	1	0	0
4	0	1	1	1	0	0	26	1	1	3	1	2	34	2	3	2	1	2	1	3	0	2	1	3	0	25	0	0	1	0	0	0	3	0	7	1	1	1	3	3	1	3	1	3	1	1	1	0	0
4	0	1	1	1	0	0	26	1	1	3	1	2	34	2	3	2	1	2	1	3	0	2	1	3	0	25	0	0	1	0	0	0	3	0	7	1	1	1	3	3	1	3	1	3	1	1	1	0	0
4	0	1	1	1	0	0	26	1	1	3	1	2	34	2	3	2	1	2	1	3	0	2	1	3	0	25	0	0	1	0	0	0	3	0	7	1	1	1	3	3	1	3	1	3	1	1	1	0	0
4	0	1	1	1	0	0	26	1	1	3	1	2	34	2	3	2	1	2	1	3	0	2	1	3	0	25	0	0	1	0	0	0	3	0	7	1	1	1	3	3	1	3	1	3	1	1	1	0	0
4	0	1	1	1	0	0	26	1	1	3	1	2	34	2	3	2	1	2	1	3	0	2	1	3	0	25	0	0	1	0	0	0	3	0	7	1	1	1	3	3	1	3	1	3	1	1	1	0	0
4	0	1	1	1	0	0	27	1	1	3	1	2	32	3	4	3	2	1	1	3	0	1	1	3	0	30	1	1	4	0	0	0	2	1	7	0	3	0	1	2	0	2	0	2	0	1	0	0	0
4	0	1	0	1	0	0	27	1	1	3	1	2	35	3	4	3	2	1	1	3	0	1	1	3	0	25	1	1	4	0	0	0	2	1	7	0	3	0	1	2	0	2	0	2	0	0	0	0	0
4	0	1	1	1	0	0	27	1	1	3	1	2	32	3	4	3	2	1	1	3	0	1	1	3	0	30	1	1	4	0	0	0	2	1	7	0	3	0	1	2	0	2	0	2	0	1	0	0	0
4	0	1	1	1	0	0	27	1	1	3	1	2	32	3	4	3	2	1	1	3	0	1	1	3	0	30	1	1	4	0	0	0	2	1	7	0	3	0	1	2	0	2	0	2	0	1	0	0	0
4	0	1	0	1	0	0	27	1	1	3	1	2	35	3	4	3	2	1	1	3	0	1	1	3	0	25	1	1	4	0	0	0	2	1	7	0	3	0	1	2	0	2	0	2	0	0	0	0	0
4	1	1	1	1	0	0	27	1	1	3	1	2	32	3	4	3	2	1	1	3	0	1	1	3	0	30	1	1	4	0	0	0	2	1	7	0	3	0	1	2	0	2	0	2	0	1	0	0	0
4	0	1	0	1	0	0	27	1	1	3	1	2	35	3	4	3	2	1	1	3	0	1	1	3	0	25	1	1	4	0	0	0	2	1	7	0	3	0	1	2	0	2	0	2	0	0	0	0	0
4	0	1	1	1	0	0	27	1	1	3	1	2	32	3	4	3	2	1	1	3	0	1	1	3	0	30	1	1	4	0	0	0	2	1	7	0	3	0	1	2	0	2	0	2	0	1	0	0	0
4	0	1	0	1	0	0	27	1	1	3	1	2	35	3	4	3	2	1	1	3	0	1	1	3	0	25	1	1	4	0	0	0	2	1	7	0	3	0	1	2	0	2	0	2	0	0	0	0	0
4	0	1	1	1	0	0	27	1	1	3	1	2	32	3	4	3	2	1	1	3	0	1	1	3	0	30	1	1	4	0	0	0	2	1	7	0	3	0	1	2	0	2	0	2	0	1	0	0	0
4	0	1	0	1	0	0	27	1	1	3	1	2	35	3	4	3	2	1	1	3	0	1	1	3	0	25	1	1	4	0	0	0	2	1	7	0	3	0	1	2	0	2	0	2	0	0	0	0	0
4	0	1	1	1	0	0	27	1	1	3	1	2	32	3	4	3	2	1	1	3	0	1	1	3	0	30	1	1	4	0	0	0	2	1	7	0	3	0	1	2	0	2	0	2	0	1	0	0	0
4	0	1	0	1	0	0	27	1	1	3	1	2	35	3	4	3	2	1	1	3	0	1	1	3	0	25	1	1	4	0	0	0	2	1	7	0	3	0	1	2	0	2	0	2	0	0	0	0	0
4	0	1	1	1	0	0	27	1	1	3	1	2	32	3	4	3	2	1	1	3	0	1	1	3	0	30	1	1	4	0	0	0	2	1	7	0	3	0	1	2	0	2	0	2	0	1	0	0	0
4	0	1	0	1	0	0	27	1	1	3	1	2	35	3	4	3	2	1	1	3	0	1	1	3	0	25	1	1	4	0	0	0	2	1	7	0	3	0	1	2	0	2	0	2	0	0	0	0	0
4	0	1	0	1	0	0	27	1	2	4	1	2	32	3	4	3	2	1	1	3	0	1	1	3	0	35	1	1	3	0	0	0	2	1	7	1	3	0	2	3	1	3	1	3	1	1	1	1	0
4	0	1	0	1	0	0	27	1	2	4	1	2	32	3	4	3	2	1	1	3	0	1	1	3	0	35	1	1	3	0	0	0	2	1	7	1	3	0	2	3	1	3	1	3	1	1	1	1	0
4	0	1	0	1	0	0	27	1	2	4	1	2	32	3	4	3	2	1	1	3	0	1	1	3	0	35	1	1	3	0	0	0	2	1	7	1	3	0	2	3	1	3	1	3	1	1	1	1	0
4	0	1	0	1	0	0	27	1	2	4	1	2	32	3	4	3	2	1	1	3	0	1	1	3	0	35	1	1	3	0	0	0	2	1	7	1	3	0	2	3	1	3	1	3	1	1	1	1	0
4	0	1	0	1	0	0	27	1	2	4	1	2	32	3	4	3	2	1	1	3	0	1	1	3	0	35	1	1	3	0	0	0	2	1	7	1	3	0	2	3	1	3	1	3	1	1	1	1	0
4	0	1	0	1	0	0	27	1	2	4	1	2	32	3	4	3	2	1	1	3	0	1	1	3	0	35	1	1	3	0	0	0	2	1	7	1	3	0	2	3	1	3	1	3	1	1	1	1	0
4	0	1	0	1	0	0	27	1	2	4	1	2	32	3	4	3	2	1	1	3	0	1	1	3	0	35	1	1	3	0	0	0	2	1	7	1	3	0	2	3	1	3	1	3	1	1	1	1	0
4	0	1	0	1	0	0	27	1	2	3	3	2	34	3	3	4	2	1	1	3	0	1	1	3	0	10	1	1	3	0	0	0	2	1	1	1	4	0	2	3	1	3	1	3	1	1	1	0	0
4	1	1	0	1	0	0	27	1	2	3	3	2	34	3	3	4	2	1	1	3	0	1	1	3	0	10	1	1	3	0	0	0	2	1	1	1	4	0	2	3	1	3	1	3	1	1	1	0	0
4	0	1	0	1	0	0	27	1	2	3	3	2	34	3	3	4	2	1	1	3	0	1	1	3	0	10	1	1	3	0	0	0	2	1	1	1	4	0	2	3	1	3	1	3	1	1	1	0	0
4	0	1	0	1	0	0	27	1	2	3	3	2	34	3	3	4	2	1	1	3	0	1	1	3	0	10	1	1	3	0	0	0	2	1	1	1	4	0	2	3	1	3	1	3	1	1	1	0	0
4	0	1	0	1	0	0	27	1	2	3	3	2	34	3	3	4	2	1	1	3	0	1	1	3	0	10	1	1	3	0	0	0	2	1	1	1	4	0	2	3	1	3	1	3	1	1	1	0	0
4	0	1	0	1	0	0	27	1	2	3	3	2	34	3	3	4	2	1	1	3	0	1	1	3	0	10	1	1	3	0	0	0	2	1	1	1	4	0	2	3	1	3	1	3	1	1	1	0	0
4	0	1	0	1	0	0	27	1	2	3	3	2	34	3	3	4	2	1	1	3	0	1	1	3	0	10	1	1	3	0	0	0	2	1	1	1	4	0	2	3	1	3	1	3	1	1	1	0	0
4	0	1	0	1	0	0	27	1	1	3	1	2	40	3	4	5	2	1	1	3	0	1	1	3	0	30	1	1	4	0	0	0	2	1	7	0	4	0	2	3	1	3	1	3	1	1	1	1	0
4	0	1	0	1	0	0	27	1	1	3	1	2	40	3	4	5	2	1	1	3	0	1	1	3	0	30	1	1	4	0	0	0	2	1	7	0	4	0	2	3	1	3	1	3	1	1	1	1	0
4	0	1	0	1	0	0	27	1	1	3	1	2	40	3	4	5	2	1	1	3	0	1	1	3	0	30	1	1	4	0	0	0	2	1	7	0	4	0	2	3	1	3	1	3	1	1	1	1	0
4	1	1	0	1	0	0	27	1	1	3	1	2	40	3	4	5	2	1	1	3	0	1	1	3	0	30	1	1	4	0	0	0	2	1	7	0	4	0	2	3	1	3	1	3	1	1	1	1	0
4	0	1	0	1	0	0	27	1	1	3	1	2	40	3	4	5	2	1	1	3	0	1	1	3	0	30	1	1	4	0	0	0	2	1	7	0	4	0	2	3	1	3	1	3	1	1	1	1	0
4	0	1	0	1	0	0	27	1	1	3	1	2	40	3	4	5	2	1	1	3	0	1	1	3	0	30	1	1	4	0	0	0	2	1	7	0	4	0	2	3	1	3	1	3	1	1	1	1	0
4	0	1	0	1	0	0	27	1	1	3	1	2	40	3	4	5	2	1	1	3	0	1	1	3	0	30	1	1	4	0	0	0	2	1	7	0	4	0	2	3	1	3	1	3	1	1	1	1	0
4	0	1	0	1	0	0	27	1	1	3	1	2	40	3	4	5	2	1	1	3	0	1	1	3	0	30	1	1	4	0	0	0	2	1	7	0	4	0	2	3	1	3	1	3	1	1	1	1	0
4	0	1	0	1	0	0	28	1	1	3	1	2	32	3	2	3	2	1	1	3	0	1	1	3	0	35	0	1	1	1	0	7	3	0	7	0	1	1	2	2	0	1	0	1	0	1	1	1	0
4	1	1	0	1	0	0	28	1	1	3	1	2	32	3	2	3	2	1	1	3	0	1	1	3	0	35	0	1	1	1	0	7	3	0	7	0	1	1	2	2	0	1	0	1	0	1	1	1	0
4	0	1	0	1	0	0	28	1	1	3	1	2	32	3	2	3	2	1	1	3	0	1	1	3	0	35	0	1	1	1	0	7	3	0	7	0	1	1	2	2	0	1	0	1	0	1	1	1	0
4	0	1	0	1	0	0	28	1	1	3	1	2	32	3	2	3	2	1	1	3	0	1	1	3	0	35	0	1	1	1	0	7	3	0	7	0	1	1	2	2	0	1	0	1	0	1	1	1	0
4	0	1	0	1	0	0	28	1	1	3	1	2	32	3	2	3	2	1	1	3	0	1	1	3	0	35	0	1	1	1	0	7	3	0	7	0	1	1	2	2	0	1	0	1	0	1	1	1	0
4	0	1	0	1	0	0	28	1	1	3	1	2	32	3	2	3	2	1	1	3	0	1	1	3	0	35	0	1	1	1	0	7	3	0	7	0	1	1	2	2	0	1	0	1	0	1	1	1	0
4	0	1	0	0	0	0	28	1	1	3	1	2	34	1	4	4	2	1	1	3	0	1	1	3	0	30	0	1	3	0	0	0	2	1	1	0	2	0	2	2	0	2	0	2	0	1	1	1	0
4	0	1	0	0	0	0	28	1	1	3	1	2	34	1	4	4	2	1	1	3	0	1	1	3	0	30	0	1	3	0	0	0	2	1	1	0	2	0	2	2	0	2	0	2	0	1	1	1	0
4	0	1	0	0	0	0	28	1	1	3	1	2	34	1	4	4	2	1	1	3	0	1	1	3	0	30	0	1	3	0	0	0	2	1	1	0	2	0	2	2	0	2	0	2	0	1	1	1	0
4	0	1	0	0	0	0	28	1	1	3	1	2	34	1	4	4	2	1	1	3	0	1	1	3	0	30	0	1	3	0	0	0	2	1	1	0	2	0	2	2	0	2	0	2	0	1	1	1	0
4	0	1	0	0	0	0	28	1	1	3	1	2	34	1	4	4	2	1	1	3	0	1	1	3	0	30	0	1	3	0	0	0	2	1	1	0	2	0	2	2	0	2	0	2	0	1	1	1	0
4	0	1	0	0	0	0	28	1	1	3	1	2	34	1	4	4	2	1	1	3	0	1	1	3	0	30	0	1	3	0	0	0	2	1	1	0	2	0	2	2	0	2	0	2	0	1	1	1	0
4	0	1	0	0	0	0	28	1	1	2	1	2	34	1	4	4	2	1	1	3	0	1	1	3	0	30	0	1	3	0	0	0	2	1	1	0	2	0	2	2	0	2	0	2	0	1	1	1	0
4	0	1	0	0	0	0	28	1	1	3	1	2	40	3	4	4	2	1	1	3	0	1	1	3	0	25	1	1	3	0	0	0	2	1	7	1	4	0	1	2	0	2	0	2	0	1	1	0	0
4	0	1	0	1	0	0	28	1	1	3	1	2	35	3	4	4	2	1	1	3	0	1	1	3	0	35	1	1	3	0	0	0	2	1	7	1	4	0	2	3	1	3	1	3	1	1	1	1	0
4	0	1	0	0	0	0	28	1	1	3	1	2	40	3	4	4	2	1	1	3	0	1	1	3	0	25	1	1	3	0	0	0	2	1	7	1	4	0	1	2	0	2	0	2	0	1	1	0	0
4	0	1	0	1	0	0	28	1	1	3	1	2	35	3	4	4	2	1	1	3	0	1	1	3	0	35	1	1	3	0	0	0	2	1	7	1	4	0	2	3	1	3	1	3	1	1	1	1	0
4	0	1	0	0	0	0	28	1	1	3	1	2	40	3	4	4	2	1	1	3	0	1	1	3	0	25	1	1	3	0	0	0	2	1	7	1	4	0	1	2	0	2	0	2	0	1	1	0	0
4	0	1	0	1	0	0	28	1	1	3	1	2	35	3	4	4	2	1	1	3	0	1	1	3	0	35	1	1	3	0	0	0	2	1	7	1	4	0	2	3	1	3	1	3	1	1	1	1	0
4	0	1	0	0	0	0	28	1	1	3	1	2	40	3	4	4	2	1	1	3	0	1	1	3	0	25	1	1	3	0	0	0	2	1	7	1	4	0	1	2	0	2	0	2	0	1	1	0	0
4	0	1	0	1	0	0	28	1	1	3	1	2	35	3	4	4	2	1	1	3	0	1	1	3	0	35	1	1	3	0	0	0	2	1	7	1	4	0	2	3	1	3	1	3	1	1	1	1	0
4	0	1	0	0	0	0	28	1	1	3	1	2	40	3	4	4	2	1	1	3	0	1	1	3	0	25	1	1	3	0	0	0	2	1	7	1	4	0	1	2	0	2	0	2	0	1	1	0	0
4	0	1	0	1	0	0	28	1	1	3	1	2	35	3	4	4	2	1	1	3	0	1	1	3	0	35	1	1	3	0	0	0	2	1	7	1	4	0	2	3	1	3	1	3	1	1	1	1	0
4	0	1	0	0	0	0	28	1	1	3	1	2	40	3	4	4	2	1	1	3	0	1	1	3	0	25	1	1	3	0	0	0	2	1	7	1	4	0	1	2	0	2	0	2	0	1	1	0	0
4	0	1	0	1	0	0	28	1	1	3	1	2	35	3	4	4	2	1	1	3	0	1	1	3	0	35	1	1	3	0	0	0	2	1	7	1	4	0	2	3	1	3	1	3	1	1	1	1	0
4	0	1	1	1	0	0	28	1	1	4	1	2	32	2	3	4	2	1	1	1	1	1	1	3	0	2	1	0	3	0	0	0	1	1	7	1	1	1	8	3	1	3	1	3	1	0	0	0	0
4	1	1	1	1	0	0	28	1	1	4	1	2	32	2	3	4	2	1	1	1	1	1	1	3	0	2	1	0	3	0	0	0	1	1	7	1	1	1	8	3	1	3	1	3	1	0	0	0	0
4	0	1	1	1	0	0	28	1	1	4	1	2	32	2	3	4	2	1	1	1	1	1	1	3	0	2	1	0	3	0	0	0	1	1	7	1	1	1	8	3	1	3	1	3	1	0	0	0	0
4	0	1	1	1	0	0	28	1	1	4	1	2	32	2	3	4	2	1	1	1	1	1	1	3	0	2	1	0	3	0	0	0	1	1	7	1	1	1	8	3	1	3	1	3	1	0	0	0	0
4	0	1	1	1	0	0	28	1	1	4	1	2	32	2	3	4	2	1	1	1	1	1	1	3	0	2	1	0	3	0	0	0	1	1	7	1	1	1	8	3	1	3	1	3	1	0	0	0	0
4	0	1	1	1	0	0	28	1	1	4	1	2	32	2	3	4	2	1	1	1	1	1	1	3	0	2	1	0	3	0	0	0	1	1	7	1	1	1	8	3	1	3	1	3	1	0	0	0	0
4	0	1	1	1	0	0	28	1	1	4	1	2	32	2	3	4	2	1	1	1	1	1	1	3	0	2	1	0	3	0	0	0	1	1	7	1	1	1	8	3	1	3	1	3	1	0	0	0	0
4	0	1	0	1	0	0	28	1	1	6	3	2	30	1	3	4	2	1	1	3	0	1	1	3	0	10	1	0	4	0	0	0	1	1	7	1	2	0	3	1	0	1	0	1	0	0	0	0	0
4	0	1	0	1	0	0	28	1	1	1	3	2	30	1	3	4	2	1	1	3	0	1	1	3	0	10	1	0	4	0	0	0	1	1	7	1	2	0	3	1	0	1	0	1	0	0	0	0	0
4	0	1	0	1	0	0	28	1	1	1	3	2	30	1	3	4	2	1	1	3	0	1	1	3	0	10	1	0	4	0	0	0	1	1	7	1	2	0	3	1	0	1	0	1	0	0	0	0	0
4	0	1	0	1	0	0	28	1	1	1	1	2	30	1	3	4	2	1	1	3	0	1	1	3	0	10	1	0	4	0	0	0	1	1	7	1	2	0	3	1	0	1	0	1	0	0	0	0	0
4	0	1	0	1	0	0	28	1	1	1	1	2	30	1	3	4	2	1	1	3	0	1	1	3	0	10	1	0	4	0	0	0	1	1	7	1	2	0	3	1	0	1	0	1	0	0	0	0	0
4	0	1	0	1	0	0	28	1	1	1	1	2	30	1	3	4	2	1	1	3	0	1	1	3	0	10	1	0	4	0	0	0	1	1	7	1	2	0	3	1	0	1	0	1	0	0	0	0	0
4	0	1	0	1	0	0	28	1	1	1	1	2	30	3	3	4	2	1	1	3	0	1	1	3	0	10	1	0	4	0	0	0	1	1	7	1	2	0	3	1	0	1	0	1	0	0	0	0	0
4	0	1	0	1	0	0	30	1	1	5	1	2	32	1	6	3	2	1	1	3	0	1	1	3	0	20	1	1	3	0	0	0	2	1	1	1	2	0	3	3	1	3	1	3	1	0	0	0	0
4	0	1	0	1	0	0	30	1	2	4	1	2	45	2	3	4	2	1	1	3	0	1	1	3	0	35	0	1	4	0	0	0	2	1	7	1	3	0	2	3	1	3	1	3	1	1	1	1	0
4	0	1	0	1	0	0	30	1	2	4	1	2	45	2	3	4	2	1	1	3	0	1	1	3	0	35	0	1	4	0	0	0	2	1	7	1	3	0	2	3	1	3	1	3	1	1	1	1	0
4	0	1	0	1	0	0	30	1	2	4	1	2	45	2	3	4	2	1	1	3	0	1	1	3	0	35	0	1	4	0	0	0	2	1	7	1	3	0	2	3	1	3	1	3	1	1	1	1	0
4	0	1	0	1	0	0	30	1	2	4	1	2	45	2	3	4	2	1	1	3	0	1	1	3	0	35	0	1	4	0	0	0	2	1	7	1	3	0	2	3	1	3	1	3	1	1	1	1	0
4	0	1	0	1	0	0	30	1	2	4	1	2	45	2	3	4	2	1	1	3	0	1	1	3	0	35	0	1	4	0	0	0	2	1	7	1	3	0	2	3	1	3	1	3	1	1	1	1	0
4	0	1	0	1	0	0	30	1	2	4	1	2	45	2	3	4	2	1	1	3	0	1	1	3	0	35	0	1	4	0	0	0	2	1	7	1	3	0	2	3	1	3	1	3	1	1	1	1	0
4	0	1	0	1	0	0	30	1	2	4	1	2	45	2	3	4	2	1	1	3	0	1	1	3	0	35	0	1	4	0	0	0	2	1	7	1	3	0	2	3	1	3	1	3	1	1	1	1	0
4	0	0	0	1	0	0	30	1	1	6	3	2	45	1	3	5	2	1	1	3	0	1	1	3	0	20	1	1	3	0	0	0	2	1	7	0	4	0	1	2	0	2	0	2	0	0	0	0	0
4	0	0	0	1	0	0	30	1	1	1	3	2	45	1	3	5	2	1	1	3	0	1	1	3	0	20	1	1	3	0	0	0	2	1	7	0	4	0	1	2	0	2	0	2	0	0	0	0	0
4	0	0	0	1	0	0	30	1	1	1	3	2	45	1	3	5	2	1	1	3	0	1	1	3	0	20	1	1	3	0	0	0	2	1	7	0	4	0	1	2	0	2	0	2	0	0	0	0	0
4	0	0	0	1	0	0	30	1	1	1	1	2	45	1	3	5	2	1	1	3	0	1	1	3	0	20	1	1	3	0	0	0	2	1	7	0	4	0	1	2	0	2	0	2	0	0	0	0	0
4	0	0	0	1	0	0	30	1	1	1	1	2	45	1	3	5	2	1	1	3	0	1	1	3	0	20	1	1	3	0	0	0	2	1	7	0	4	0	1	2	0	2	0	2	0	0	0	0	0
4	0	0	0	1	0	0	30	1	1	1	1	2	45	1	3	5	2	1	1	3	0	1	1	3	0	20	1	1	3	0	0	0	2	1	7	0	4	0	1	2	0	2	0	2	0	0	0	0	0
4	0	0	0	1	0	0	30	1	1	1	1	2	45	3	3	5	2	1	1	3	0	1	1	3	0	20	1	1	3	0	0	0	2	1	7	0	4	0	1	2	0	2	0	2	0	0	0	0	0
4	0	1	1	1	0	0	30	1	1	3	1	2	37	3	3	4	2	1	1	3	0	1	1	3	0	5	1	1	4	0	0	0	2	1	7	0	4	0	1	2	0	2	0	2	0	0	0	0	0
4	0	1	1	1	0	0	30	1	1	3	1	2	37	3	3	4	2	1	1	3	0	1	1	3	0	5	1	1	4	0	0	0	2	1	7	0	4	0	1	2	0	2	0	2	0	0	0	0	0
4	0	1	1	1	0	0	30	1	1	3	1	2	37	3	3	4	2	1	1	3	0	1	1	3	0	5	1	1	4	0	0	0	2	1	7	0	4	0	1	2	0	2	0	2	0	0	0	0	0
4	1	1	1	1	0	0	30	1	1	3	1	2	37	3	3	4	2	1	1	3	0	1	1	3	0	5	1	1	4	0	0	0	2	1	7	0	4	0	1	2	0	2	0	2	0	0	0	0	0
4	0	1	1	1	0	0	30	1	1	3	1	2	37	3	3	4	2	1	1	3	0	1	1	3	0	5	1	1	4	0	0	0	2	1	7	0	4	0	1	2	0	2	0	2	0	0	0	0	0
4	0	1	1	1	0	0	30	1	1	3	1	2	37	3	3	4	2	1	1	3	0	1	1	3	0	5	1	1	4	0	0	0	2	1	7	0	4	0	1	2	0	2	0	2	0	0	0	0	0
4	0	1	1	1	0	0	30	1	1	3	1	2	37	3	3	4	2	1	1	3	0	1	1	3	0	5	1	1	4	0	0	0	2	1	7	0	4	0	1	2	0	2	0	2	0	0	0	0	0
4	0	1	1	1	0	0	30	1	1	2	1	2	37	3	3	4	2	1	1	3	0	1	1	3	0	5	1	1	4	0	0	0	2	1	7	0	4	0	1	2	0	2	0	2	0	0	0	0	0
4	0	1	0	1	0	0	30	1	1	3	1	2	40	2	3	5	2	1	1	2	1	1	1	3	0	2	0	1	3	0	0	0	2	1	1	1	2	0	2	3	1	3	1	3	1	1	1	1	0
4	1	1	0	1	0	0	30	1	1	3	1	2	40	2	3	5	2	1	1	2	1	1	1	3	0	2	0	1	3	0	0	0	2	1	1	1	2	0	2	3	1	3	1	3	1	1	1	1	0
4	0	1	0	1	0	0	30	1	1	3	1	2	40	2	3	5	2	1	1	2	1	1	1	3	0	2	0	1	3	0	0	0	2	1	1	1	2	0	2	3	1	3	1	3	1	1	1	1	0
4	0	1	0	1	0	0	30	1	1	3	1	2	40	2	3	5	2	1	1	2	1	1	1	3	0	2	0	1	3	0	0	0	2	1	1	1	2	0	2	3	1	3	1	3	1	1	1	1	0
4	0	1	0	1	0	0	30	1	1	3	1	2	40	2	3	5	2	1	1	2	1	1	1	3	0	2	0	1	3	0	0	0	2	1	1	1	2	0	2	3	1	3	1	3	1	1	1	1	0
4	0	1	0	1	0	0	30	1	1	3	1	2	40	2	3	5	2	1	1	2	1	1	1	3	0	2	0	1	3	0	0	0	2	1	1	1	2	0	2	3	1	3	1	3	1	1	1	1	0
4	0	1	0	1	0	0	30	1	1	3	1	2	38	3	3	5	2	1	1	3	0	1	1	3	0	25	1	1	3	0	0	0	2	1	7	0	4	0	1	2	0	2	0	2	0	1	1	1	0
4	0	1	0	1	0	0	30	1	1	3	1	2	38	3	3	5	2	1	1	3	0	1	1	3	0	25	1	1	3	0	0	0	2	1	7	0	4	0	1	2	0	2	0	2	0	1	1	1	0
4	0	1	0	1	0	0	30	1	1	3	1	2	38	3	3	5	2	1	1	3	0	1	1	3	0	25	1	1	3	0	0	0	2	1	7	0	4	0	1	2	0	2	0	2	0	1	1	1	0
4	0	1	0	1	0	0	30	1	1	3	1	2	38	3	3	5	2	1	1	3	0	1	1	3	0	25	1	1	3	0	0	0	2	1	7	0	4	0	1	2	0	2	0	2	0	1	1	1	0
4	0	1	0	1	0	0	30	1	1	3	1	2	38	3	3	5	2	1	1	3	0	1	1	3	0	25	1	1	3	0	0	0	2	1	7	0	4	0	1	2	0	2	0	2	0	1	1	1	0
4	0	1	0	1	0	0	30	1	1	3	1	2	38	3	3	5	2	1	1	3	0	1	1	3	0	25	1	1	3	0	0	0	2	1	7	0	4	0	1	2	0	2	0	2	0	1	1	1	0
4	0	1	0	1	0	0	30	1	1	3	1	2	38	3	3	5	2	1	1	3	0	1	1	3	0	25	1	1	3	0	0	0	2	1	7	0	4	0	1	2	0	2	0	2	0	1	1	1	0
4	0	1	0	1	0	0	30	1	1	3	1	2	35	2	3	5	2	1	1	3	0	1	1	3	0	30	1	0	3	0	0	0	1	1	7	1	1	1	3	3	1	3	1	3	1	1	1	0	0
4	0	1	0	1	0	0	30	1	1	3	1	2	35	2	3	5	2	1	1	3	0	1	1	3	0	30	1	0	3	0	0	0	1	1	7	1	1	1	3	3	1	3	1	3	1	1	1	0	0
4	0	1	0	1	0	0	30	1	1	3	1	2	35	2	3	5	2	1	1	3	0	1	1	3	0	30	1	0	3	0	0	0	1	1	7	1	1	1	3	3	1	3	1	3	1	1	1	0	0
4	1	1	0	1	0	0	30	1	1	3	1	2	35	2	3	5	2	1	1	3	0	1	1	3	0	30	1	0	3	0	0	0	1	1	7	1	1	1	3	3	1	3	1	3	1	1	1	0	0
4	0	1	0	1	0	0	30	1	1	3	1	2	35	2	3	5	2	1	1	3	0	1	1	3	0	30	1	0	3	0	0	0	1	1	7	1	1	1	3	3	1	3	1	3	1	1	1	0	0
4	0	1	0	1	0	0	30	1	1	3	1	2	35	2	3	5	2	1	1	3	0	1	1	3	0	30	1	0	3	0	0	0	1	1	7	1	1	1	3	3	1	3	1	3	1	1	1	0	0
4	0	1	0	1	0	0	30	1	1	3	1	2	35	2	3	5	2	1	1	3	0	1	1	3	0	30	1	0	3	0	0	0	1	1	7	1	1	1	3	3	1	3	1	3	1	1	1	0	0
4	0	1	0	1	0	0	30	1	1	3	1	2	35	2	3	5	2	1	1	3	0	1	1	3	0	30	1	0	3	0	0	0	1	1	7	1	1	1	3	3	1	3	1	3	1	1	1	0	0
4	0	1	0	0	0	0	30	1	1	3	1	2	40	3	2	6	2	1	1	3	0	1	1	3	0	15	1	1	3	0	0	0	2	1	7	1	4	0	3	3	1	3	1	3	1	1	1	1	0
4	0	1	0	0	0	0	30	1	1	3	1	2	40	3	2	6	2	1	1	3	0	1	1	3	0	15	1	1	3	0	0	0	2	1	7	1	4	0	3	3	1	3	1	3	1	1	1	1	0
4	0	1	0	0	0	0	30	1	1	3	1	2	40	3	2	6	2	1	1	3	0	1	1	3	0	15	1	1	3	0	0	0	2	1	7	1	4	0	3	3	1	3	1	3	1	1	1	1	0
4	0	1	0	0	0	0	30	1	1	3	1	2	40	3	2	6	2	1	1	3	0	1	1	3	0	15	1	1	3	0	0	0	2	1	7	1	4	0	3	3	1	3	1	3	1	1	1	1	0
4	0	1	0	0	0	0	30	1	1	3	1	2	40	3	2	6	2	1	1	3	0	1	1	3	0	15	1	1	3	0	0	0	2	1	7	1	4	0	3	3	1	3	1	3	1	1	1	1	0
4	0	1	0	0	0	0	30	1	1	3	1	2	40	3	2	6	2	1	1	3	0	1	1	3	0	15	1	1	3	0	0	0	2	1	7	1	4	0	3	3	1	3	1	3	1	1	1	1	0
4	0	0	0	1	0	0	30	1	1	3	1	2	45	3	2	6	2	1	1	3	0	1	1	3	0	25	1	1	3	0	0	0	2	1	7	1	4	0	2	3	1	3	1	3	1	1	1	1	0
4	0	0	0	1	0	0	30	1	1	3	1	2	45	3	2	6	2	1	1	3	0	1	1	3	0	25	1	1	3	0	0	0	2	1	7	1	4	0	2	3	1	3	1	3	1	1	1	1	0
4	0	0	0	1	0	0	30	1	1	3	1	2	45	3	2	6	2	1	1	3	0	1	1	3	0	25	1	1	3	0	0	0	2	1	7	1	4	0	2	3	1	3	1	3	1	1	1	1	0
4	0	0	0	1	0	0	30	1	1	3	1	2	45	3	2	6	2	1	1	3	0	1	1	3	0	25	1	1	3	0	0	0	2	1	7	1	4	0	2	3	1	3	1	3	1	1	1	1	0
4	0	0	0	1	0	0	30	1	1	3	1	2	45	3	2	6	2	1	1	3	0	1	1	3	0	25	1	1	3	0	0	0	2	1	7	1	4	0	2	3	1	3	1	3	1	1	1	1	0
4	0	0	0	1	0	0	30	1	1	3	1	2	45	3	2	6	2	1	1	3	0	1	1	3	0	25	1	1	3	0	0	0	2	1	7	1	4	0	2	3	1	3	1	3	1	1	1	1	0
4	0	0	0	1	0	0	30	1	1	3	1	2	45	3	2	6	2	1	1	3	0	1	1	3	0	25	1	1	3	0	0	0	2	1	7	1	4	0	2	3	1	3	1	3	1	1	1	1	0
4	0	1	0	1	0	0	32	1	1	6	3	2	40	2	2	4	2	2	1	3	0	2	1	3	0	40	0	0	1	0	0	0	3	0	7	0	1	1	1	1	0	1	0	1	0	0	0	0	0
4	0	1	0	1	0	0	32	1	1	1	3	2	40	2	2	4	2	2	1	3	0	2	1	3	0	40	0	0	1	0	0	0	3	0	7	0	1	1	1	1	0	1	0	1	0	0	0	0	0
4	0	1	0	1	0	0	32	1	1	1	3	2	40	2	2	4	2	2	1	3	0	2	1	3	0	40	0	0	1	0	0	0	3	0	7	0	1	1	1	1	0	1	0	1	0	0	0	0	0
4	0	1	0	1	0	0	32	1	1	1	1	2	40	2	2	4	2	2	1	3	0	2	1	3	0	40	0	0	1	0	0	0	3	0	7	0	1	1	1	1	0	1	0	1	0	0	0	0	0
4	0	1	0	1	0	0	32	1	1	1	1	2	40	2	2	4	2	2	1	3	0	2	1	3	0	40	0	0	1	0	0	0	3	0	7	0	1	1	1	1	0	1	0	1	0	0	0	0	0
4	0	1	0	1	0	0	32	1	1	1	1	2	40	2	2	4	2	2	1	3	0	2	1	3	0	40	0	0	1	0	0	0	3	0	7	0	1	1	1	1	0	1	0	1	0	0	0	0	0
4	0	1	0	1	0	0	32	1	1	1	1	2	40	2	2	4	2	2	1	3	0	2	1	3	0	40	0	0	1	0	0	0	3	0	7	0	1	1	1	1	0	1	0	1	0	0	0	0	0
4	0	1	0	1	0	0	32	1	2	3	1	2	46	2	4	5	2	1	1	2	1	1	1	3	0	2	1	1	3	1	1	9	2	1	7	1	2	0	2	3	1	3	1	3	1	1	1	0	0
4	0	1	0	1	0	0	32	1	2	3	1	2	46	2	4	5	2	1	1	2	1	1	1	3	0	2	1	1	3	1	1	9	2	1	7	1	2	0	2	3	1	3	1	3	1	1	1	0	0
4	0	1	0	1	0	0	32	1	2	3	1	2	46	2	4	5	2	1	1	2	1	1	1	3	0	2	1	1	3	1	1	9	2	1	7	1	2	0	2	3	1	3	1	3	1	1	1	0	0
4	0	1	0	1	0	0	32	1	2	3	1	2	46	2	4	5	2	1	1	2	1	1	1	3	0	2	1	1	3	1	1	9	2	1	7	1	2	0	2	3	1	3	1	3	1	1	1	0	0
4	0	1	0	1	0	0	32	1	2	3	1	2	46	2	4	5	2	1	1	2	1	1	1	3	0	2	1	1	3	1	1	9	2	1	7	1	2	0	2	3	1	3	1	3	1	1	1	0	0
4	0	1	0	1	0	0	32	1	2	3	1	2	46	2	4	5	2	1	1	2	1	1	1	3	0	2	1	1	3	1	1	9	2	1	7	1	2	0	2	3	1	3	1	3	1	1	1	0	0
4	0	1	0	1	0	0	32	1	2	3	1	2	46	2	4	5	2	1	1	2	1	1	1	3	0	2	1	1	3	1	1	9	2	1	7	1	2	0	2	3	1	3	1	3	1	1	1	0	0
4	0	1	0	1	0	0	35	1	1	4	1	2	28	3	4	2	1	1	1	3	0	1	1	3	0	20	1	1	3	0	0	0	2	1	7	1	3	0	2	3	1	3	1	3	1	0	0	0	0
4	0	1	0	1	0	0	36	1	1	4	1	2	30	2	4	2	1	1	1	3	0	1	1	3	0	25	1	1	3	0	0	0	2	1	7	1	2	0	2	3	1	3	1	3	1	0	0	0	0
4	0	1	0	1	0	0	36	1	2	4	1	2	45	3	4	8	2	1	1	2	1	1	1	3	0	5	1	1	3	0	0	0	2	1	7	1	3	0	3	3	1	3	1	3	1	1	1	1	0
4	0	1	0	1	0	0	36	1	2	4	1	2	45	3	4	8	2	1	1	2	1	1	1	3	0	5	1	1	3	0	0	0	2	1	7	1	3	0	3	3	1	3	1	3	1	1	1	1	0
4	0	1	0	1	0	0	36	1	2	4	1	2	45	3	4	8	2	1	1	2	1	1	1	3	0	5	1	1	3	0	0	0	2	1	7	1	3	0	3	3	1	3	1	3	1	1	1	1	0
4	1	1	0	1	0	0	36	1	2	4	1	2	45	3	4	8	2	1	1	2	1	1	1	3	0	5	1	1	3	0	0	0	2	1	7	1	3	0	3	3	1	3	1	3	1	1	1	1	0
4	0	1	0	1	0	0	36	1	2	4	1	2	45	3	4	8	2	1	1	2	1	1	1	3	0	5	1	1	3	0	0	0	2	1	7	1	3	0	3	3	1	3	1	3	1	1	1	1	0
4	0	1	0	1	0	0	36	1	2	4	1	2	45	3	4	8	2	1	1	2	1	1	1	3	0	5	1	1	3	0	0	0	2	1	7	1	3	0	3	3	1	3	1	3	1	1	1	1	0
4	0	1	0	1	0	0	36	1	2	4	1	2	45	3	4	8	2	1	1	2	1	1	1	3	0	5	1	1	3	0	0	0	2	1	7	1	3	0	3	3	1	3	1	3	1	1	1	1	0
4	0	1	0	1	0	0	36	1	2	4	1	2	45	3	4	8	2	1	1	2	1	1	1	3	0	5	1	1	3	0	0	0	2	1	7	1	3	0	3	3	1	3	1	3	1	1	1	1	0
4	0	1	1	1	0	0	39	1	1	4	1	2	28	3	3	2	1	1	1	3	0	1	1	3	0	10	1	1	3	0	0	0	2	1	7	1	3	0	2	3	1	3	1	3	1	1	1	1	0
4	0	1	1	1	0	0	39	1	1	4	1	2	28	3	3	2	1	1	1	3	0	1	1	3	0	10	1	1	3	0	0	0	2	1	7	1	3	0	2	3	1	3	1	3	1	1	1	1	0
4	0	1	1	1	0	0	39	1	1	4	1	2	28	3	3	2	1	1	1	3	0	1	1	3	0	10	1	1	3	0	0	0	2	1	7	1	3	0	2	3	1	3	1	3	1	1	1	1	0
4	1	1	1	1	0	0	39	1	1	4	1	2	28	3	3	2	1	1	1	3	0	1	1	3	0	10	1	1	3	0	0	0	2	1	7	1	3	0	2	3	1	3	1	3	1	1	1	1	0
4	0	1	1	1	0	0	39	1	1	4	1	2	28	3	3	2	1	1	1	3	0	1	1	3	0	10	1	1	3	0	0	0	2	1	7	1	3	0	2	3	1	3	1	3	1	1	1	1	0
4	0	1	1	1	0	0	39	1	1	4	1	2	28	3	3	2	1	1	1	3	0	1	1	3	0	10	1	1	3	0	0	0	2	1	7	1	3	0	2	3	1	3	1	3	1	1	1	1	0
4	0	1	1	1	0	0	39	1	1	4	1	2	28	3	3	2	1	1	1	3	0	1	1	3	0	10	1	1	3	0	0	0	2	1	7	1	3	0	2	3	1	3	1	3	1	1	1	1	0
4	0	1	1	1	0	0	39	1	1	4	1	2	28	3	3	2	1	1	1	3	0	1	1	3	0	10	1	1	3	0	0	0	2	1	7	1	3	0	2	3	1	3	1	3	1	1	1	1	0
4	0	1	0	1	0	0	39	1	1	3	1	2	35	3	4	4	2	1	1	3	0	1	1	3	0	35	1	1	3	0	0	0	2	1	7	1	4	0	2	3	1	3	1	3	1	1	1	1	0
5	1	0	1	0	0	1	23	1	1	3	1	2	32	3	3	3	2	1	1	3	0	1	1	3	0	20	1	0	4	0	0	0	3	0	7	0	1	1	1	1	0	1	0	1	0	0	0	0	0
5	1	1	1	0	0	0	23	1	1	3	1	2	32	3	3	3	2	1	1	3	0	1	1	3	0	20	1	0	4	0	0	0	3	0	7	0	1	1	1	1	0	1	0	1	0	0	0	0	0
5	1	0	1	0	0	0	27	2	2	4	1	2	30	3	4	7	2	2	1	3	0	2	1	2	1	5	0	0	1	0	0	0	3	0	7	1	1	1	2	3	1	3	1	3	1	0	0	0	0
5	1	1	1	0	0	0	27	2	2	4	1	2	30	3	4	7	2	2	1	3	0	2	1	2	1	5	0	0	1	0	0	0	3	0	7	1	1	1	2	3	1	3	1	3	1	0	0	0	0
5	1	1	1	0	0	0	35	2	1	3	1	2	40	3	3	3	2	2	1	3	0	2	1	2	1	30	0	0	1	0	0	0	3	0	7	0	1	1	1	1	0	1	0	1	0	0	0	0	0
5	1	1	1	0	0	0	35	2	1	3	1	2	40	3	3	3	2	2	1	3	0	2	1	2	1	30	0	0	1	0	0	0	3	0	7	0	1	1	1	1	0	1	0	1	0	0	0	0	0
5	1	0	0	1	0	0	20	1	1	6	3	1	#NULL!	#NULL!	#NULL!	5	2	5	1	2	1	3	1	3	0	31	0	0	2	0	0	0	2	1	2	0	2	0	4	1	0	1	0	1	0	0	0	0	0
5	1	0	0	1	0	0	20	1	1	1	3	1	#NULL!	#NULL!	#NULL!	5	2	5	1	2	1	3	1	3	0	31	0	0	2	0	0	0	2	1	2	0	2	0	4	1	0	1	0	1	0	0	0	0	0
5	1	0	0	1	0	0	20	1	1	1	3	1	#NULL!	#NULL!	#NULL!	5	2	5	1	2	1	3	1	3	0	31	0	0	2	0	0	0	2	1	2	0	2	0	4	1	0	1	0	1	0	0	0	0	0
5	1	0	0	1	0	0	20	1	1	1	1	1	#NULL!	#NULL!	#NULL!	5	2	5	1	2	1	3	1	3	0	31	0	0	2	0	0	0	2	1	2	0	2	0	4	1	0	1	0	1	0	0	0	0	0
5	1	0	0	1	0	0	20	1	1	1	1	1	#NULL!	#NULL!	#NULL!	5	2	5	1	2	1	3	1	3	0	31	0	0	2	0	0	0	2	1	2	0	2	0	4	1	0	1	0	1	0	0	0	0	0
5	1	0	0	1	0	0	20	1	1	1	1	1	#NULL!	#NULL!	#NULL!	5	2	5	1	2	1	3	1	3	0	31	0	0	2	0	0	0	2	1	2	0	2	0	4	1	0	1	0	1	0	0	0	0	0
5	1	0	0	1	0	0	20	1	1	1	1	1	#NULL!	#NULL!	#NULL!	5	2	5	1	2	1	3	1	3	0	31	0	0	2	0	0	0	2	1	2	0	2	0	4	1	0	1	0	1	0	0	0	0	0
5	1	0	0	1	0	0	20	1	1	3	1	2	25	2	2	5	2	2	1	3	0	2	1	3	0	10	0	0	1	0	0	0	3	0	7	1	1	1	2	2	0	2	0	2	0	0	0	0	0
5	1	0	0	1	0	0	20	1	1	3	1	2	25	2	2	5	2	2	1	3	0	2	1	3	0	10	0	0	1	0	0	0	3	0	7	1	1	1	2	2	0	2	0	2	0	0	0	0	0
5	1	0	0	1	0	0	20	1	1	3	1	2	25	2	2	5	2	2	1	3	0	2	1	3	0	10	0	0	1	0	0	0	3	0	7	1	1	1	2	2	0	2	0	2	0	0	0	0	0
5	1	0	0	1	0	0	20	1	1	3	1	2	25	2	2	5	2	2	1	3	0	2	1	3	0	10	0	0	1	0	0	0	3	0	7	1	1	1	2	2	0	2	0	2	0	0	0	0	0
5	1	0	0	1	0	0	20	1	1	3	1	2	25	2	2	5	2	2	1	3	0	2	1	3	0	10	0	0	1	0	0	0	3	0	7	1	1	1	2	2	0	2	0	2	0	0	0	0	0
5	1	0	0	1	0	0	20	1	1	3	1	2	25	2	2	5	2	2	1	3	0	2	1	3	0	10	0	0	1	0	0	0	3	0	7	1	1	1	2	2	0	2	0	2	0	0	0	0	0
5	1	0	0	0	0	0	20	1	1	3	1	2	25	3	4	3	1	1	1	3	0	1	1	3	0	20	1	0	4	0	0	0	3	0	7	1	1	1	2	3	1	3	1	3	1	1	1	0	0
5	1	0	0	0	0	0	20	1	1	3	1	2	25	3	4	3	1	1	1	3	0	1	1	3	0	20	1	0	4	0	0	0	3	0	7	1	1	1	2	3	1	3	1	3	1	1	1	0	0
5	1	0	0	0	0	0	20	1	1	3	1	2	25	3	4	3	1	1	1	3	0	1	1	3	0	20	1	0	4	0	0	0	3	0	7	1	1	1	2	3	1	3	1	3	1	1	1	0	0
5	1	0	0	0	0	0	20	1	1	3	1	2	25	3	4	3	1	1	1	3	0	1	1	3	0	20	1	0	4	0	0	0	3	0	7	1	1	1	2	3	1	3	1	3	1	1	1	0	0
5	1	0	0	0	0	0	20	1	1	3	1	2	25	3	4	3	1	1	1	3	0	1	1	3	0	20	1	0	4	0	0	0	3	0	7	1	1	1	2	3	1	3	1	3	1	1	1	0	0
5	1	0	0	0	0	0	20	1	1	3	1	2	25	3	4	3	1	1	1	3	0	1	1	3	0	20	1	0	4	0	0	0	3	0	7	1	1	1	2	3	1	3	1	3	1	1	1	0	0
5	1	0	0	0	0	0	20	1	1	3	1	2	25	3	4	3	1	1	1	3	0	1	1	3	0	20	1	0	4	0	0	0	3	0	7	1	1	1	2	3	1	3	1	3	1	1	1	0	0
5	1	1	1	1	0	0	22	1	1	3	1	2	25	2	3	3	1	1	1	3	0	1	1	3	0	20	1	0	4	0	0	0	3	0	7	1	1	1	2	3	1	3	1	3	1	1	1	1	0
5	1	1	1	1	0	0	22	1	1	3	1	2	25	2	3	3	1	1	1	3	0	1	1	3	0	20	1	0	4	0	0	0	3	0	7	1	1	1	2	3	1	3	1	3	1	1	1	1	0
5	1	1	1	1	0	0	22	1	1	3	1	2	25	2	3	3	1	1	1	3	0	1	1	3	0	20	1	0	4	0	0	0	3	0	7	1	1	1	2	3	1	3	1	3	1	1	1	1	0
5	1	1	1	1	0	0	22	1	1	3	1	2	25	2	3	3	1	1	1	3	0	1	1	3	0	20	1	0	4	0	0	0	3	0	7	1	1	1	2	3	1	3	1	3	1	1	1	1	0
5	1	1	1	1	0	0	22	1	1	3	1	2	25	2	3	3	1	1	1	3	0	1	1	3	0	20	1	0	4	0	0	0	3	0	7	1	1	1	2	3	1	3	1	3	1	1	1	1	0
5	1	1	1	1	0	0	22	1	1	3	1	2	25	2	3	3	1	1	1	3	0	1	1	3	0	20	1	0	4	0	0	0	3	0	7	1	1	1	2	3	1	3	1	3	1	1	1	1	0
5	1	1	1	1	0	0	22	1	1	3	1	2	25	2	3	3	1	1	1	3	0	1	1	3	0	20	1	0	4	0	0	0	3	0	7	1	1	1	2	3	1	3	1	3	1	1	1	1	0
5	1	1	1	1	0	0	22	1	1	3	1	2	25	2	3	3	1	1	1	3	0	1	1	3	0	20	1	0	4	0	0	0	3	0	7	1	1	1	2	3	1	3	1	3	1	1	1	1	0
5	1	1	1	0	0	0	23	1	1	3	1	2	32	3	3	3	2	1	1	3	0	1	1	3	0	20	1	0	4	0	0	0	3	0	7	0	1	1	1	1	0	1	0	1	0	0	0	0	0
5	1	1	1	0	0	0	23	1	1	3	1	2	32	3	3	3	2	1	1	3	0	1	1	3	0	20	1	0	4	0	0	0	3	0	7	0	1	1	1	1	0	1	0	1	0	0	0	0	0
5	1	1	1	0	0	0	23	1	1	3	1	2	32	3	3	3	2	1	1	3	0	1	1	3	0	20	1	0	4	0	0	0	3	0	7	0	1	1	1	1	0	1	0	1	0	0	0	0	0
5	1	1	1	0	0	0	23	1	1	3	1	2	32	3	3	3	2	1	1	3	0	1	1	3	0	20	1	0	4	0	0	0	3	0	7	0	1	1	1	1	0	1	0	1	0	0	0	0	0
5	1	0	0	0	0	0	24	2	1	3	1	2	30	2	4	4	2	2	1	3	0	2	1	3	0	25	0	0	1	0	0	0	3	0	7	0	1	1	1	1	0	1	0	1	0	1	1	0	0
5	1	0	0	0	0	0	24	2	1	3	1	2	30	2	4	4	2	2	1	3	0	2	1	3	0	25	0	0	1	0	0	0	3	0	7	0	1	1	1	1	0	1	0	1	0	1	1	0	0
5	1	0	0	0	0	0	24	2	1	3	1	2	30	2	4	4	2	2	1	3	0	2	1	3	0	25	0	0	1	0	0	0	3	0	7	0	1	1	1	1	0	1	0	1	0	1	1	0	0
5	1	0	0	0	0	0	24	2	1	3	1	2	30	2	4	4	2	2	1	3	0	2	1	3	0	25	0	0	1	0	0	0	3	0	7	0	1	1	1	1	0	1	0	1	0	1	1	0	0
5	1	0	0	0	0	0	24	2	1	3	1	2	30	2	4	4	2	2	1	3	0	2	1	3	0	25	0	0	1	0	0	0	3	0	7	0	1	1	1	1	0	1	0	1	0	1	1	0	0
5	1	0	0	0	0	0	24	2	1	3	1	2	30	2	4	4	2	2	1	3	0	2	1	3	0	25	0	0	1	0	0	0	3	0	7	0	1	1	1	1	0	1	0	1	0	1	1	0	0
5	1	0	0	0	0	0	24	2	1	2	1	2	30	2	4	4	2	2	1	3	0	2	1	3	0	25	0	0	1	0	0	0	3	0	7	0	1	1	1	1	0	1	0	1	0	1	1	0	0
5	1	0	0	1	0	0	25	2	4	3	1	2	25	2	3	2	1	1	1	3	0	1	1	3	0	10	1	0	4	0	0	0	3	0	7	0	1	1	1	1	0	1	0	1	0	0	0	0	0
5	1	0	0	1	0	0	25	2	4	3	1	2	25	2	3	2	1	1	1	3	0	1	1	3	0	10	1	0	4	0	0	0	3	0	7	0	1	1	1	1	0	1	0	1	0	0	0	0	0
5	1	0	0	1	0	0	25	2	4	3	1	2	25	2	3	2	1	1	1	3	0	1	1	3	0	10	1	0	4	0	0	0	3	0	7	0	1	1	1	1	0	1	0	1	0	0	0	0	0
5	1	0	0	1	0	0	25	2	4	3	1	2	25	2	3	2	1	1	1	3	0	1	1	3	0	10	1	0	4	0	0	0	3	0	7	0	1	1	1	1	0	1	0	1	0	0	0	0	0
5	1	0	0	1	0	0	25	2	4	3	1	2	25	2	3	2	1	1	1	3	0	1	1	3	0	10	1	0	4	0	0	0	3	0	7	0	1	1	1	1	0	1	0	1	0	0	0	0	0
5	1	0	0	1	0	0	25	2	4	3	1	2	25	2	3	2	1	1	1	3	0	1	1	3	0	10	1	0	4	0	0	0	3	0	7	0	1	1	1	1	0	1	0	1	0	0	0	0	0
5	1	0	0	1	0	0	25	2	4	3	1	2	25	2	3	2	1	1	1	3	0	1	1	3	0	10	1	0	4	0	0	0	3	0	7	0	1	1	1	1	0	1	0	1	0	0	0	0	0
5	1	0	1	1	0	0	25	2	1	3	1	2	27	2	3	2	1	2	1	3	0	2	1	3	0	20	0	0	1	0	0	0	3	0	7	0	1	1	2	1	0	1	0	1	0	1	0	0	0
5	1	0	1	1	0	0	25	2	1	3	1	2	27	2	3	2	1	2	1	3	0	2	1	3	0	20	0	0	1	0	0	0	3	0	7	0	1	1	2	1	0	1	0	1	0	1	0	0	0
5	1	0	1	1	0	0	25	2	1	3	1	2	27	2	3	2	1	2	1	3	0	2	1	3	0	20	0	0	1	0	0	0	3	0	7	0	1	1	2	1	0	1	0	1	0	1	0	0	0
5	1	0	1	1	0	0	25	2	1	3	1	2	27	2	3	2	1	2	1	3	0	2	1	3	0	20	0	0	1	0	0	0	3	0	7	0	1	1	2	1	0	1	0	1	0	1	0	0	0
5	1	0	1	1	0	0	25	2	1	3	1	2	27	2	3	2	1	2	1	3	0	2	1	3	0	20	0	0	1	0	0	0	3	0	7	0	1	1	2	1	0	1	0	1	0	1	0	0	0
5	1	0	1	1	0	0	25	2	1	3	1	2	27	2	3	2	1	2	1	3	0	2	1	3	0	20	0	0	1	0	0	0	3	0	7	0	1	1	2	1	0	1	0	1	0	1	0	0	0
5	1	1	1	1	0	0	25	2	1	5	1	2	30	2	3	2	1	2	1	3	0	2	1	3	0	15	0	0	1	0	0	0	3	0	7	1	1	1	2	3	1	3	1	3	1	1	0	0	1
5	1	1	1	1	0	0	25	2	1	5	1	2	30	2	3	2	1	2	1	3	0	2	1	3	0	15	0	0	1	0	0	0	3	0	7	1	1	1	2	3	1	3	1	3	1	1	0	0	1
5	1	1	1	1	0	0	25	2	1	5	1	2	30	2	3	2	1	2	1	3	0	2	1	3	0	15	0	0	1	0	0	0	3	0	7	1	1	1	2	3	1	3	1	3	1	1	0	0	1
5	1	1	1	1	0	0	25	2	1	5	1	2	30	2	3	2	1	2	1	3	0	2	1	3	0	15	0	0	1	0	0	0	3	0	7	1	1	1	2	3	1	3	1	3	1	1	0	0	1
5	1	1	1	1	0	0	25	2	1	5	1	2	30	2	3	2	1	2	1	3	0	2	1	3	0	15	0	0	1	0	0	0	3	0	7	1	1	1	2	3	1	3	1	3	1	1	0	0	1
5	1	1	1	1	0	0	25	2	1	5	1	2	30	2	3	2	1	2	1	3	0	2	1	3	0	15	0	0	1	0	0	0	3	0	7	1	1	1	2	3	1	3	1	3	1	1	0	0	1
5	1	1	1	1	0	0	25	2	1	5	1	2	30	2	3	2	1	2	1	3	0	2	1	3	0	15	0	0	1	0	0	0	3	0	7	1	1	1	2	3	1	3	1	3	1	1	0	0	1
5	1	1	1	1	0	0	25	2	1	5	1	2	30	2	3	2	1	2	1	3	0	2	1	3	0	15	0	0	1	0	0	0	3	0	7	1	1	1	2	3	1	3	1	3	1	1	0	0	1
5	1	0	0	1	0	0	25	2	1	3	1	2	30	3	2	2	1	2	1	3	0	2	1	2	1	5	0	0	1	0	0	0	3	0	7	0	1	1	1	1	0	1	0	1	0	0	0	0	0
5	1	0	0	1	0	0	25	2	1	3	1	2	30	3	2	2	1	2	1	3	0	2	1	2	1	5	0	0	1	0	0	0	3	0	7	0	1	1	1	1	0	1	0	1	0	0	0	0	0
5	1	0	0	1	0	0	25	2	1	3	1	2	30	3	2	2	1	2	1	3	0	2	1	2	1	5	0	0	1	0	0	0	3	0	7	0	1	1	1	1	0	1	0	1	0	0	0	0	0
5	1	0	0	1	0	0	25	2	1	3	1	2	30	3	2	2	1	2	1	3	0	2	1	2	1	5	0	0	1	0	0	0	3	0	7	0	1	1	1	1	0	1	0	1	0	0	0	0	0
5	1	0	0	1	0	0	25	2	1	3	1	2	30	3	2	2	1	2	1	3	0	2	1	2	1	5	0	0	1	0	0	0	3	0	7	0	1	1	1	1	0	1	0	1	0	0	0	0	0
5	1	0	0	1	0	0	25	2	1	2	1	2	30	3	2	2	1	2	1	3	0	2	1	2	1	5	0	0	1	0	0	0	3	0	7	0	1	1	1	1	0	1	0	1	0	0	0	0	0
5	1	0	0	1	0	0	25	2	2	3	1	2	30	3	4	2	1	2	1	3	0	2	1	2	1	15	0	0	1	0	0	0	3	0	7	0	1	1	3	1	0	1	0	1	0	1	1	0	0
5	1	0	1	0	0	0	25	2	1	3	1	2	30	3	3	6	2	2	1	3	0	2	1	2	1	2	0	0	1	0	0	0	3	0	7	1	1	1	3	3	1	3	1	3	1	0	0	0	0
5	1	0	0	1	0	0	25	2	2	3	1	2	30	3	4	2	1	2	1	3	0	2	1	2	1	15	0	0	1	0	0	0	3	0	7	0	1	1	3	1	0	1	0	1	0	1	1	0	0
5	1	0	1	0	0	0	25	2	1	3	1	2	30	3	3	6	2	2	1	3	0	2	1	2	1	2	0	0	1	0	0	0	3	0	7	1	1	1	3	3	1	3	1	3	1	0	0	0	0
5	1	0	0	1	0	0	25	2	2	3	1	2	30	3	4	2	1	2	1	3	0	2	1	2	1	15	0	0	1	0	0	0	3	0	7	0	1	1	3	1	0	1	0	1	0	1	1	0	0
5	1	0	1	0	0	0	25	2	1	3	1	2	30	3	3	6	2	2	1	3	0	2	1	2	1	2	0	0	1	0	0	0	3	0	7	1	1	1	3	3	1	3	1	3	1	0	0	0	0
5	1	0	0	1	0	0	25	2	2	3	1	2	30	3	4	2	1	2	1	3	0	2	1	2	1	15	0	0	1	0	0	0	3	0	7	0	1	1	3	1	0	1	0	1	0	1	1	0	0
5	1	0	1	0	0	0	25	2	1	3	1	2	30	3	3	6	2	2	1	3	0	2	1	2	1	2	0	0	1	0	0	0	3	0	7	1	1	1	3	3	1	3	1	3	1	0	0	0	0
5	1	0	0	1	0	0	25	2	2	3	1	2	30	3	4	2	1	2	1	3	0	2	1	2	1	15	0	0	1	0	0	0	3	0	7	0	1	1	3	1	0	1	0	1	0	1	1	0	0
5	1	0	1	0	0	0	25	2	1	3	1	2	30	3	3	6	2	2	1	3	0	2	1	2	1	2	0	0	1	0	0	0	3	0	7	1	1	1	3	3	1	3	1	3	1	0	0	0	0
5	1	0	0	1	0	0	25	2	2	3	1	2	30	3	4	2	1	2	1	3	0	2	1	2	1	15	0	0	1	0	0	0	3	0	7	0	1	1	3	1	0	1	0	1	0	1	1	0	0
5	1	0	1	0	0	0	25	2	1	3	1	2	30	3	3	6	2	2	1	3	0	2	1	2	1	2	0	0	1	0	0	0	3	0	7	1	1	1	3	3	1	3	1	3	1	0	0	0	0
5	1	0	0	1	0	0	25	2	2	3	1	2	30	3	4	2	1	2	1	3	0	2	1	2	1	15	0	0	1	0	0	0	3	0	7	0	1	1	3	1	0	1	0	1	0	1	1	0	0
5	1	1	1	0	0	0	25	2	2	4	1	2	30	3	4	7	2	2	1	3	0	2	1	2	1	5	0	0	1	0	0	0	3	0	7	1	1	1	2	3	1	3	1	3	1	0	0	0	0
5	1	1	1	0	0	0	25	2	2	4	1	2	30	3	4	7	2	2	1	3	0	2	1	2	1	5	0	0	1	0	0	0	3	0	7	1	1	1	2	3	1	3	1	3	1	0	0	0	0
5	1	1	1	0	0	0	25	2	2	4	1	2	30	3	4	7	2	2	1	3	0	2	1	2	1	5	0	0	1	0	0	0	3	0	7	1	1	1	2	3	1	3	1	3	1	0	0	0	0
5	1	1	1	0	0	0	25	2	2	4	1	2	30	3	4	7	2	2	1	3	0	2	1	2	1	5	0	0	1	0	0	0	3	0	7	1	1	1	2	3	1	3	1	3	1	0	0	0	0
5	1	0	0	1	0	0	25	2	1	3	3	2	27	2	5	4	2	1	1	3	0	1	1	3	0	10	1	0	4	0	0	0	3	0	7	1	1	1	3	3	1	3	1	3	1	1	1	1	0
5	1	0	0	1	0	0	25	2	1	3	3	2	27	2	5	4	2	1	1	3	0	1	1	3	0	10	1	0	4	0	0	0	3	0	7	1	1	1	3	3	1	3	1	3	1	1	1	1	0
5	1	0	0	1	0	0	25	2	1	3	3	2	27	2	5	4	2	1	1	3	0	1	1	3	0	10	1	0	4	0	0	0	3	0	7	1	1	1	3	3	1	3	1	3	1	1	1	1	0
5	1	0	0	1	0	0	25	2	1	3	3	2	27	2	5	4	2	1	1	3	0	1	1	3	0	10	1	0	4	0	0	0	3	0	7	1	1	1	3	3	1	3	1	3	1	1	1	1	0
5	1	0	0	1	0	0	25	2	1	3	3	2	27	2	5	4	2	1	1	3	0	1	1	3	0	10	1	0	4	0	0	0	3	0	7	1	1	1	3	3	1	3	1	3	1	1	1	1	0
5	1	0	0	1	0	0	25	2	1	3	3	2	27	2	5	4	2	1	1	3	0	1	1	3	0	10	1	0	4	0	0	0	3	0	7	1	1	1	3	3	1	3	1	3	1	1	1	1	0
5	1	0	0	1	0	0	25	2	1	3	3	2	27	2	5	4	2	1	1	3	0	1	1	3	0	10	1	0	4	0	0	0	3	0	7	1	1	1	3	3	1	3	1	3	1	1	1	1	0
5	1	0	0	0	0	0	25	2	1	6	3	2	30	4	3	4	2	1	1	3	0	1	1	3	0	5	1	0	4	0	0	0	3	0	7	1	1	1	2	1	0	1	0	1	0	1	0	1	0
5	1	0	0	0	0	0	25	2	1	1	3	2	30	4	3	4	2	1	1	3	0	1	1	3	0	5	1	0	4	0	0	0	3	0	7	1	1	1	2	1	0	1	0	1	0	1	0	1	0
5	1	0	0	0	0	0	25	2	1	1	3	2	30	4	3	4	2	1	1	3	0	1	1	3	0	5	1	0	4	0	0	0	3	0	7	1	1	1	2	1	0	1	0	1	0	1	0	1	0
5	1	0	0	0	0	0	25	2	1	1	1	2	30	4	3	4	2	1	1	3	0	1	1	3	0	5	1	0	4	0	0	0	3	0	7	1	1	1	2	1	0	1	0	1	0	1	0	1	0
5	1	0	0	0	0	0	25	2	1	1	1	2	30	4	3	4	2	1	1	3	0	1	1	3	0	5	1	0	4	0	0	0	3	0	7	1	1	1	2	1	0	1	0	1	0	1	0	1	0
5	1	0	0	0	0	0	25	2	1	1	1	2	30	4	3	4	2	1	1	3	0	1	1	3	0	5	1	0	4	0	0	0	3	0	7	1	1	1	2	1	0	1	0	1	0	1	0	1	0
5	1	0	0	0	0	0	25	2	1	1	1	2	30	4	3	4	2	1	1	3	0	1	1	3	0	5	1	0	4	0	0	0	3	0	7	1	1	1	2	1	0	1	0	1	0	1	0	1	0
5	1	0	0	1	0	0	26	1	2	3	1	2	32	2	5	2	1	2	1	3	0	2	1	3	0	2	0	0	3	0	0	0	3	0	7	1	1	1	2	3	1	3	1	3	1	0	0	0	0
5	1	0	0	1	0	0	26	1	2	3	1	2	32	2	5	2	1	2	1	3	0	2	1	3	0	2	0	0	3	0	0	0	3	0	7	1	1	1	2	3	1	3	1	3	1	0	0	0	0
5	1	0	0	1	0	0	26	1	2	3	1	2	32	2	5	2	1	2	1	3	0	2	1	3	0	2	0	0	3	0	0	0	3	0	7	1	1	1	2	3	1	3	1	3	1	0	0	0	0
5	1	0	0	1	0	0	26	1	2	3	1	2	32	2	5	2	1	2	1	3	0	2	1	3	0	2	0	0	3	0	0	0	3	0	7	1	1	1	2	3	1	3	1	3	1	0	0	0	0
5	1	0	0	1	0	0	26	1	2	3	1	2	32	2	5	2	1	2	1	3	0	2	1	3	0	2	0	0	3	0	0	0	3	0	7	1	1	1	2	3	1	3	1	3	1	0	0	0	0
5	1	0	0	1	0	0	26	1	2	3	1	2	32	2	5	2	1	2	1	3	0	2	1	3	0	2	0	0	3	0	0	0	3	0	7	1	1	1	2	3	1	3	1	3	1	0	0	0	0
5	1	0	0	1	0	0	26	1	2	3	1	2	32	2	5	2	1	2	1	3	0	2	1	3	0	2	0	0	3	0	0	0	3	0	7	1	1	1	2	3	1	3	1	3	1	0	0	0	0
5	1	0	0	1	0	0	26	1	1	3	1	2	30	3	3	3	1	2	1	3	0	2	1	2	1	5	0	0	1	0	0	0	3	0	7	1	1	1	2	3	1	3	1	3	1	0	0	0	0
5	1	0	0	1	0	0	26	1	1	3	1	2	30	3	3	3	1	2	1	3	0	2	1	2	1	5	0	0	1	0	0	0	3	0	7	1	1	1	2	3	1	3	1	3	1	0	0	0	0
5	1	0	0	1	0	0	26	1	1	3	1	2	30	3	3	3	1	2	1	3	0	2	1	2	1	5	0	0	1	0	0	0	3	0	7	1	1	1	2	3	1	3	1	3	1	0	0	0	0
5	1	0	0	1	0	0	26	1	1	3	1	2	30	3	3	3	1	2	1	3	0	2	1	2	1	5	0	0	1	0	0	0	3	0	7	1	1	1	2	3	1	3	1	3	1	0	0	0	0
5	1	0	0	1	0	0	26	1	1	3	1	2	30	3	3	3	1	2	1	3	0	2	1	2	1	5	0	0	1	0	0	0	3	0	7	1	1	1	2	3	1	3	1	3	1	0	0	0	0
5	1	0	0	1	0	0	26	1	1	3	1	2	30	3	3	3	1	2	1	3	0	2	1	2	1	5	0	0	1	0	0	0	3	0	7	1	1	1	2	3	1	3	1	3	1	0	0	0	0
5	1	0	0	1	0	0	26	1	1	2	1	2	30	3	3	3	1	2	1	3	0	2	1	2	1	5	0	0	1	0	0	0	3	0	7	1	1	1	2	3	1	3	1	3	1	0	0	0	0
5	1	0	0	0	0	0	26	2	1	6	3	2	30	4	3	3	1	1	1	3	0	1	1	3	0	5	1	0	4	0	0	0	3	0	7	0	1	1	1	1	0	1	0	1	0	0	0	0	0
5	1	0	0	0	0	0	26	2	1	1	3	2	30	4	3	3	1	1	1	3	0	1	1	3	0	5	1	0	4	0	0	0	3	0	7	0	1	1	1	1	0	1	0	1	0	0	0	0	0
5	1	0	0	0	0	0	26	2	1	1	3	2	30	4	3	3	1	1	1	3	0	1	1	3	0	5	1	0	4	0	0	0	3	0	7	0	1	1	1	1	0	1	0	1	0	0	0	0	0
5	1	0	0	0	0	0	26	2	1	1	1	2	30	4	3	3	1	1	1	3	0	1	1	3	0	5	1	0	4	0	0	0	3	0	7	0	1	1	1	1	0	1	0	1	0	0	0	0	0
5	1	0	0	0	0	0	26	2	1	1	1	2	30	4	3	3	1	1	1	3	0	1	1	3	0	5	1	0	4	0	0	0	3	0	7	0	1	1	1	1	0	1	0	1	0	0	0	0	0
5	1	0	0	0	0	0	26	2	1	1	1	2	30	4	3	3	1	1	1	3	0	1	1	3	0	5	1	0	4	0	0	0	3	0	7	0	1	1	1	1	0	1	0	1	0	0	0	0	0
5	1	0	0	0	0	0	26	2	1	1	1	2	30	4	3	3	1	1	1	3	0	1	1	3	0	5	1	0	4	0	0	0	3	0	7	0	1	1	1	1	0	1	0	1	0	0	0	0	0
5	1	0	1	1	0	0	27	3	1	3	1	2	30	3	3	4	2	2	1	3	0	2	1	2	1	10	0	0	1	0	0	0	3	0	7	1	1	1	2	2	0	2	0	2	0	0	0	0	0
5	1	0	1	1	0	0	27	3	1	3	1	2	30	3	3	4	2	2	1	3	0	2	1	2	1	10	0	0	1	0	0	0	3	0	7	1	1	1	2	2	0	2	0	2	0	0	0	0	0
5	1	0	1	1	0	0	27	3	1	3	1	2	30	3	3	4	2	2	1	3	0	2	1	2	1	10	0	0	1	0	0	0	3	0	7	1	1	1	2	2	0	2	0	2	0	0	0	0	0
5	1	0	1	1	0	0	27	3	1	3	1	2	30	3	3	4	2	2	1	3	0	2	1	2	1	10	0	0	1	0	0	0	3	0	7	1	1	1	2	2	0	2	0	2	0	0	0	0	0
5	1	0	1	1	0	0	27	3	1	3	1	2	30	3	3	4	2	2	1	3	0	2	1	2	1	10	0	0	1	0	0	0	3	0	7	1	1	1	2	2	0	2	0	2	0	0	0	0	0
5	1	0	1	1	0	0	27	3	1	3	1	2	30	3	3	4	2	2	1	3	0	2	1	2	1	10	0	0	1	0	0	0	3	0	7	1	1	1	2	2	0	2	0	2	0	0	0	0	0
5	1	1	1	1	0	0	30	2	1	5	3	2	35	1	6	4	2	2	1	3	0	2	1	3	0	10	0	0	1	0	0	0	3	0	7	0	1	1	3	2	0	2	0	2	0	0	0	0	0
5	1	1	1	1	0	0	30	2	1	5	3	2	35	1	6	4	2	2	1	3	0	2	1	3	0	10	0	0	1	0	0	0	3	0	7	0	1	1	3	2	0	2	0	2	0	0	0	0	0
5	1	1	1	1	0	0	30	2	1	5	3	2	35	1	6	4	2	2	1	3	0	2	1	3	0	10	0	0	1	0	0	0	3	0	7	0	1	1	3	2	0	2	0	2	0	0	0	0	0
5	1	1	1	1	0	0	30	2	1	5	3	2	35	1	6	4	2	2	1	3	0	2	1	3	0	10	0	0	1	0	0	0	3	0	7	0	1	1	3	2	0	2	0	2	0	0	0	0	0
5	1	1	1	1	0	0	30	2	1	5	3	2	35	1	6	4	2	2	1	3	0	2	1	3	0	10	0	0	1	0	0	0	3	0	7	0	1	1	3	2	0	2	0	2	0	0	0	0	0
5	1	1	1	1	0	0	30	2	1	5	3	2	35	1	6	4	2	2	1	3	0	2	1	3	0	10	0	0	1	0	0	0	3	0	7	0	1	1	3	2	0	2	0	2	0	0	0	0	0
5	1	1	1	1	0	0	30	2	1	5	3	2	35	1	6	4	2	2	1	3	0	2	1	3	0	10	0	0	1	0	0	0	3	0	7	0	1	1	3	2	0	2	0	2	0	0	0	0	0
5	1	1	1	1	0	0	30	2	1	5	3	2	35	1	6	4	2	2	1	3	0	2	1	3	0	10	0	0	1	0	0	0	3	0	7	0	1	1	3	2	0	2	0	2	0	0	0	0	0
5	1	0	0	1	0	0	30	2	1	6	3	2	35	3	2	5	2	5	1	3	0	5	1	3	0	5	0	0	1	0	0	0	3	0	7	1	1	1	2	1	0	1	0	1	0	0	0	0	0
5	1	0	0	1	0	0	30	2	1	1	3	2	35	1	2	5	2	5	1	3	0	5	1	3	0	5	0	0	1	0	0	0	3	0	7	1	1	1	2	1	0	1	0	1	0	0	0	0	0
5	1	0	0	1	0	0	30	2	1	1	3	2	35	1	2	5	2	5	1	3	0	5	1	3	0	5	0	0	1	0	0	0	3	0	7	1	1	1	2	1	0	1	0	1	0	0	0	0	0
5	1	0	0	1	0	0	30	2	1	1	1	2	35	1	2	5	2	5	1	3	0	5	1	3	0	5	0	0	1	0	0	0	3	0	7	1	1	1	2	1	0	1	0	1	0	0	0	0	0
5	1	0	0	1	0	0	30	2	1	1	1	2	35	1	2	5	2	5	1	3	0	5	1	3	0	5	0	0	1	0	0	0	3	0	7	1	1	1	2	1	0	1	0	1	0	0	0	0	0
5	1	0	0	1	0	0	30	2	1	1	1	2	35	1	2	5	2	5	1	3	0	5	1	3	0	5	0	0	1	0	0	0	3	0	7	1	1	1	2	1	0	1	0	1	0	0	0	0	0
5	1	0	0	1	0	0	30	2	1	1	1	2	35	1	2	5	2	5	1	3	0	5	1	3	0	5	0	0	1	0	0	0	3	0	7	1	1	1	2	1	0	1	0	1	0	0	0	0	0
5	1	0	0	1	0	0	30	1	1	3	1	2	32	3	3	4	2	1	1	3	0	1	1	3	0	10	1	0	4	0	0	0	3	0	7	1	1	1	2	3	1	3	1	3	1	1	1	0	0
5	1	0	0	1	0	0	30	1	1	3	1	2	32	3	3	4	2	1	1	3	0	1	1	3	0	10	1	0	4	0	0	0	3	0	7	1	1	1	2	3	1	3	1	3	1	1	1	0	0
5	1	0	0	1	0	0	30	1	1	3	1	2	32	3	3	4	2	1	1	3	0	1	1	3	0	10	1	0	4	0	0	0	3	0	7	1	1	1	2	3	1	3	1	3	1	1	1	0	0
5	1	0	0	1	0	0	30	1	1	3	1	2	32	3	3	4	2	1	1	3	0	1	1	3	0	10	1	0	4	0	0	0	3	0	7	1	1	1	2	3	1	3	1	3	1	1	1	0	0
5	1	0	0	1	0	0	30	1	1	3	1	2	32	3	3	4	2	1	1	3	0	1	1	3	0	10	1	0	4	0	0	0	3	0	7	1	1	1	2	3	1	3	1	3	1	1	1	0	0
5	1	0	0	1	0	0	30	1	1	3	1	2	32	3	3	4	2	1	1	3	0	1	1	3	0	10	1	0	4	0	0	0	3	0	7	1	1	1	2	3	1	3	1	3	1	1	1	0	0
5	1	0	1	0	0	0	30	1	1	3	1	2	35	3	4	7	2	2	1	3	0	2	1	2	1	50	0	0	3	0	0	0	3	0	7	0	1	1	2	3	1	3	1	3	1	1	0	0	0
5	1	0	1	0	0	0	30	1	1	3	1	2	35	3	4	7	2	2	1	3	0	2	1	2	1	50	0	0	3	0	0	0	3	0	7	0	1	1	2	3	1	3	1	3	1	1	0	0	0
5	1	0	1	0	0	0	30	1	1	3	1	2	35	3	4	7	2	2	1	3	0	2	1	2	1	50	0	0	3	0	0	0	3	0	7	0	1	1	2	3	1	3	1	3	1	1	0	0	0
5	1	0	1	0	0	0	30	1	1	3	1	2	35	3	4	7	2	2	1	3	0	2	1	2	1	50	0	0	3	0	0	0	3	0	7	0	1	1	2	3	1	3	1	3	1	1	0	0	0
5	1	0	1	0	0	0	30	1	1	3	1	2	35	3	4	7	2	2	1	3	0	2	1	2	1	50	0	0	3	0	0	0	3	0	7	0	1	1	2	3	1	3	1	3	1	1	0	0	0
5	1	0	1	0	0	0	30	1	1	3	1	2	35	3	4	7	2	2	1	3	0	2	1	2	1	50	0	0	3	0	0	0	3	0	7	0	1	1	2	3	1	3	1	3	1	1	0	0	0
5	1	0	0	1	0	0	33	2	1	3	1	2	30	3	2	2	1	2	1	3	0	2	1	2	1	5	0	0	1	0	0	0	3	0	7	0	1	1	1	1	0	1	0	1	0	0	0	0	0
5	1	0	0	1	0	0	34	1	1	3	1	2	32	3	3	4	2	1	1	3	0	1	1	3	0	10	1	0	4	0	0	0	3	0	7	1	1	1	2	3	1	3	1	3	1	1	1	0	0
5	1	1	1	0	0	0	35	2	1	3	1	2	40	3	3	3	2	2	1	3	0	2	1	2	1	30	0	0	1	0	0	0	3	0	7	0	1	1	1	1	0	1	0	1	0	0	0	0	0
5	1	1	1	0	0	0	35	2	1	3	1	2	40	3	3	3	2	2	1	3	0	2	1	2	1	30	0	0	1	0	0	0	3	0	7	0	1	1	1	1	0	1	0	1	0	0	0	0	0
5	1	1	1	0	0	0	35	2	1	3	1	2	40	3	3	3	2	2	1	3	0	2	1	2	1	30	0	0	1	0	0	0	3	0	7	0	1	1	1	1	0	1	0	1	0	0	0	0	0
5	1	1	1	0	0	0	35	2	1	3	1	2	40	3	3	3	2	2	1	3	0	2	1	2	1	30	0	0	1	0	0	0	3	0	7	0	1	1	1	1	0	1	0	1	0	0	0	0	0
5	1	0	0	1	0	0	35	2	1	6	3	2	40	2	6	5	2	2	1	3	0	2	1	3	0	20	0	0	1	0	0	0	3	0	7	1	1	1	2	2	0	2	0	2	0	0	0	0	0
5	1	0	0	1	0	0	35	2	1	1	3	2	40	2	6	5	2	2	1	3	0	2	1	3	0	20	0	0	1	0	0	0	3	0	7	1	1	1	2	2	0	2	0	2	0	0	0	0	0
5	1	0	0	1	0	0	35	2	1	1	1	2	40	2	6	5	2	2	1	3	0	2	1	3	0	20	0	0	1	0	0	0	3	0	7	1	1	1	2	2	0	2	0	2	0	0	0	0	0
5	1	0	0	1	0	0	35	2	1	1	1	2	40	2	6	5	2	2	1	3	0	2	1	3	0	20	0	0	1	0	0	0	3	0	7	1	1	1	2	2	0	2	0	2	0	0	0	0	0
5	1	0	0	1	0	0	35	2	1	1	1	2	40	2	6	5	2	2	1	3	0	2	1	3	0	20	0	0	1	0	0	0	3	0	7	1	1	1	2	2	0	2	0	2	0	0	0	0	0
5	1	0	0	1	0	0	35	2	1	1	1	2	40	2	6	5	2	2	1	3	0	2	1	3	0	20	0	0	1	0	0	0	3	0	7	1	1	1	2	2	0	2	0	2	0	0	0	0	0
5	1	0	0	1	0	0	35	2	1	1	1	2	40	2	6	5	2	2	1	3	0	2	1	3	0	20	0	0	1	0	0	0	3	0	7	1	1	1	2	2	0	2	0	2	0	0	0	0	0
5	1	0	0	0	0	0	35	1	1	3	1	2	37	3	5	5	2	5	1	3	0	5	1	3	0	10	0	0	1	0	0	0	3	0	7	1	1	1	3	2	0	2	0	2	0	1	1	1	0
5	1	0	0	1	0	0	35	2	1	3	1	2	45	3	3	5	2	2	1	3	0	2	1	2	1	5	0	0	1	0	0	0	3	0	7	0	1	1	2	1	0	1	0	1	0	0	0	0	0
5	1	0	0	0	0	0	35	1	1	3	1	2	37	3	5	5	2	5	1	3	0	5	1	3	0	10	0	0	1	0	0	0	3	0	7	1	1	1	3	2	0	2	0	2	0	1	1	1	0
5	1	0	0	1	0	0	35	2	1	3	1	2	45	3	3	5	2	2	1	3	0	2	1	2	1	5	0	0	1	0	0	0	3	0	7	0	1	1	2	1	0	1	0	1	0	0	0	0	0
5	1	0	0	0	0	0	35	1	1	3	1	2	37	3	5	5	2	5	1	3	0	5	1	3	0	10	0	0	1	0	0	0	3	0	7	1	1	1	3	2	0	2	0	2	0	1	1	1	0
5	1	0	0	1	0	0	35	2	1	3	1	2	45	3	3	5	2	2	1	3	0	2	1	2	1	5	0	0	1	0	0	0	3	0	7	0	1	1	2	1	0	1	0	1	0	0	0	0	0
5	1	0	0	0	0	0	35	1	1	3	1	2	37	3	5	5	2	5	1	3	0	5	1	3	0	10	0	0	1	0	0	0	3	0	7	1	1	1	3	2	0	2	0	2	0	1	1	1	0
5	1	0	0	1	0	0	35	2	1	3	1	2	45	3	3	5	2	2	1	3	0	2	1	2	1	5	0	0	1	0	0	0	3	0	7	0	1	1	2	1	0	1	0	1	0	0	0	0	0
5	1	0	0	0	0	0	35	1	1	3	1	2	37	3	5	5	2	5	1	3	0	5	1	3	0	10	0	0	1	0	0	0	3	0	7	1	1	1	3	2	0	2	0	2	0	1	1	1	0
5	1	0	0	1	0	0	35	2	1	3	1	2	45	3	3	5	2	2	1	3	0	2	1	2	1	5	0	0	1	0	0	0	3	0	7	0	1	1	2	1	0	1	0	1	0	0	0	0	0
5	1	0	0	0	0	0	35	1	1	3	1	2	37	3	5	5	2	5	1	3	0	5	1	3	0	10	0	0	1	0	0	0	3	0	7	1	1	1	3	2	0	2	0	2	0	1	1	1	0
5	1	0	0	1	0	0	35	2	1	3	1	2	45	3	3	5	2	2	1	3	0	2	1	2	1	5	0	0	1	0	0	0	3	0	7	0	1	1	2	1	0	1	0	1	0	0	0	0	0
5	1	0	0	0	0	0	35	1	1	2	1	2	37	3	5	5	2	5	1	3	0	5	1	3	0	10	0	0	1	0	0	0	3	0	7	1	1	1	3	2	0	2	0	2	0	1	1	1	0
5	1	0	0	1	0	0	35	2	1	2	1	2	45	3	3	5	2	2	1	3	0	2	1	2	1	5	0	0	1	0	0	0	3	0	7	0	1	1	2	1	0	1	0	1	0	0	0	0	0
5	1	1	1	1	0	0	35	2	1	3	1	2	40	3	3	6	2	1	1	3	0	1	1	3	0	10	0	0	1	0	0	0	3	0	7	0	1	1	2	1	0	1	0	1	0	0	0	0	0
5	1	1	1	1	0	0	35	2	1	3	1	2	40	3	3	6	2	1	1	3	0	1	1	3	0	10	0	0	1	0	0	0	3	0	7	0	1	1	2	1	0	1	0	1	0	0	0	0	0
5	1	1	1	1	0	0	35	2	1	3	1	2	40	3	3	6	2	1	1	3	0	1	1	3	0	10	0	0	1	0	0	0	3	0	7	0	1	1	2	1	0	1	0	1	0	0	0	0	0
5	1	1	1	1	0	0	35	2	1	3	1	2	40	3	3	6	2	1	1	3	0	1	1	3	0	10	0	0	1	0	0	0	3	0	7	0	1	1	2	1	0	1	0	1	0	0	0	0	0
5	1	1	1	1	0	0	35	2	1	3	1	2	40	3	3	6	2	1	1	3	0	1	1	3	0	10	0	0	1	0	0	0	3	0	7	0	1	1	2	1	0	1	0	1	0	0	0	0	0
5	1	1	1	1	0	0	35	2	1	3	1	2	40	3	3	6	2	1	1	3	0	1	1	3	0	10	0	0	1	0	0	0	3	0	7	0	1	1	2	1	0	1	0	1	0	0	0	0	0
5	1	1	1	1	0	0	35	2	1	3	1	2	40	3	3	6	2	1	1	3	0	1	1	3	0	10	0	0	1	0	0	0	3	0	7	0	1	1	2	1	0	1	0	1	0	0	0	0	0
5	1	1	1	1	0	0	35	2	1	2	1	2	40	3	3	6	2	1	1	3	0	1	1	3	0	10	0	0	1	0	0	0	3	0	7	0	1	1	2	1	0	1	0	1	0	0	0	0	0
5	1	0	1	1	0	0	36	1	1	6	3	2	45	2	3	9	2	1	1	3	0	1	1	3	0	5	0	0	4	0	0	0	3	0	7	1	1	1	2	3	1	3	1	3	1	1	1	1	1
5	1	0	1	1	0	0	36	1	1	1	3	2	45	2	3	9	2	1	1	3	0	1	1	3	0	5	0	0	4	0	0	0	3	0	7	1	1	1	2	3	1	3	1	3	1	1	1	1	1
5	1	0	1	1	0	0	36	1	1	1	1	2	45	2	3	9	2	1	1	3	0	1	1	3	0	5	0	0	4	0	0	0	3	0	7	1	1	1	2	3	1	3	1	3	1	1	1	1	1
5	1	0	1	1	0	0	36	1	1	1	1	2	45	2	3	9	2	1	1	3	0	1	1	3	0	5	0	0	4	0	0	0	3	0	7	1	1	1	2	3	1	3	1	3	1	1	1	1	1
5	1	0	1	1	0	0	36	1	1	1	1	2	45	2	3	9	2	1	1	3	0	1	1	3	0	5	0	0	4	0	0	0	3	0	7	1	1	1	2	3	1	3	1	3	1	1	1	1	1
5	1	0	1	1	0	0	36	1	1	1	1	2	45	2	3	9	2	1	1	3	0	1	1	3	0	5	0	0	4	0	0	0	3	0	7	1	1	1	2	3	1	3	1	3	1	1	1	1	1
5	1	0	0	1	0	0	40	1	1	3	1	2	25	2	2	5	2	2	1	3	0	2	1	3	0	10	0	0	1	0	0	0	3	0	7	1	1	1	2	2	0	2	0	2	0	0	0	0	0
5	1	0	1	0	0	0	40	1	1	3	1	2	50	3	1	7	2	2	1	3	0	2	1	2	1	5	0	0	1	0	0	0	3	0	7	0	1	1	2	1	0	1	0	1	0	0	0	0	0
5	1	0	1	0	0	0	40	1	1	3	1	2	50	3	1	7	2	2	1	3	0	2	1	2	1	5	0	0	1	0	0	0	3	0	7	0	1	1	2	1	0	1	0	1	0	0	0	0	0
5	1	0	1	0	0	0	40	1	1	3	1	2	50	3	1	7	2	2	1	3	0	2	1	2	1	5	0	0	1	0	0	0	3	0	7	0	1	1	2	1	0	1	0	1	0	0	0	0	0
5	1	0	1	0	0	0	40	1	1	3	1	2	50	3	1	7	2	2	1	3	0	2	1	2	1	5	0	0	1	0	0	0	3	0	7	0	1	1	2	1	0	1	0	1	0	0	0	0	0
5	1	0	1	0	0	0	40	1	1	3	1	2	50	3	1	7	2	2	1	3	0	2	1	2	1	5	0	0	1	0	0	0	3	0	7	0	1	1	2	1	0	1	0	1	0	0	0	0	0
5	1	0	1	0	0	0	40	1	1	3	1	2	50	3	1	7	2	2	1	3	0	2	1	2	1	5	0	0	1	0	0	0	3	0	7	0	1	1	2	1	0	1	0	1	0	0	0	0	0
6	1	1	1	0	1	1	22	1	3	4	2	2	30	3	3	1	1	7	0	3	0	7	0	3	0	50	0	0	1	0	0	0	3	0	7	0	1	1	1	1	0	1	0	1	0	0	0	0	0
6	1	1	1	0	1	1	22	1	3	4	2	2	30	3	3	1	1	7	0	3	0	7	0	3	0	50	0	0	1	0	0	0	3	0	7	0	1	1	1	1	0	1	0	1	0	0	0	0	0
6	1	1	1	0	1	1	24	1	1	3	1	2	32	1	5	4	2	5	1	3	0	5	1	3	0	25	0	0	1	0	0	0	3	0	7	1	1	1	2	2	0	2	0	2	0	1	0	0	0
6	1	1	1	1	1	1	21	1	1	3	1	2	35	2	1	3	2	2	1	3	0	2	1	3	0	25	0	0	1	0	0	0	3	0	7	1	1	1	4	3	1	3	1	3	1	1	1	0	0
6	1	1	1	1	1	1	21	1	1	3	1	2	35	2	1	3	2	2	1	3	0	2	1	3	0	25	0	0	1	0	0	0	3	0	7	1	1	1	4	3	1	3	1	3	1	1	1	0	0
6	1	1	1	1	1	1	21	1	1	3	1	2	35	2	1	3	2	2	1	3	0	2	1	3	0	25	0	0	1	0	0	0	3	0	7	1	1	1	4	3	1	3	1	3	1	1	1	0	0
6	1	1	1	1	1	1	21	1	1	3	1	2	35	2	1	3	2	2	1	3	0	2	1	3	0	25	0	0	1	0	0	0	3	0	7	1	1	1	4	3	1	3	1	3	1	1	1	0	0
6	1	1	1	1	1	1	21	1	1	3	1	2	35	2	1	3	2	2	1	3	0	2	1	3	0	25	0	0	1	0	0	0	3	0	7	1	1	1	4	3	1	3	1	3	1	1	1	0	0
6	1	1	1	1	1	1	21	1	1	3	1	2	35	2	1	3	2	2	1	3	0	2	1	3	0	25	0	0	1	0	0	0	3	0	7	1	1	1	4	3	1	3	1	3	1	1	1	0	0
6	1	1	1	1	1	1	21	1	1	3	1	2	35	2	1	3	2	2	1	3	0	2	1	3	0	25	0	0	1	0	0	0	3	0	7	1	1	1	4	3	1	3	1	3	1	1	1	0	0
6	1	1	1	1	1	1	22	1	1	4	1	2	32	2	3	2	1	2	1	3	0	2	1	3	0	20	0	0	1	0	0	0	3	0	7	0	1	1	1	1	0	1	0	1	0	1	0	0	0
6	1	1	1	1	1	1	22	1	1	4	1	2	32	2	3	2	1	2	1	3	0	2	1	3	0	20	0	0	1	0	0	0	3	0	7	0	1	1	1	1	0	1	0	1	0	1	0	0	0
6	1	1	1	1	1	1	22	1	1	4	1	2	32	2	3	2	1	2	1	3	0	2	1	3	0	20	0	0	1	0	0	0	3	0	7	0	1	1	1	1	0	1	0	1	0	1	0	0	0
6	1	1	1	1	1	1	22	1	1	4	1	2	32	2	3	2	1	2	1	3	0	2	1	3	0	20	0	0	1	0	0	0	3	0	7	0	1	1	1	1	0	1	0	1	0	1	0	0	0
6	1	1	1	1	1	1	22	1	1	4	1	2	32	2	3	2	1	2	1	3	0	2	1	3	0	20	0	0	1	0	0	0	3	0	7	0	1	1	1	1	0	1	0	1	0	1	0	0	0
6	1	1	1	1	1	1	22	1	1	4	1	2	32	2	3	2	1	2	1	3	0	2	1	3	0	20	0	0	1	0	0	0	3	0	7	0	1	1	1	1	0	1	0	1	0	1	0	0	0
6	1	1	1	1	1	1	22	1	1	4	1	2	32	2	3	2	1	2	1	3	0	2	1	3	0	20	0	0	1	0	0	0	3	0	7	0	1	1	1	1	0	1	0	1	0	1	0	0	0
6	1	1	1	1	1	1	22	1	1	4	1	2	32	2	3	2	1	2	1	3	0	2	1	3	0	20	0	0	1	0	0	0	3	0	7	0	1	1	1	1	0	1	0	1	0	1	0	0	0
6	1	0	0	0	1	1	22	1	1	6	2	2	29	3	3	1	1	2	1	3	0	2	1	3	0	2	0	0	1	0	0	0	3	0	7	1	1	1	2	2	0	2	0	2	0	1	1	0	0
6	1	0	0	0	1	1	22	1	1	1	2	2	29	3	3	1	1	2	1	3	0	2	1	3	0	2	0	0	1	0	0	0	3	0	7	1	1	1	2	2	0	2	0	2	0	1	1	0	0
6	1	0	0	0	1	1	22	1	1	1	2	2	29	3	3	1	1	2	1	3	0	2	1	3	0	2	0	0	1	0	0	0	3	0	7	1	1	1	2	2	0	2	0	2	0	1	1	0	0
6	1	0	0	0	1	1	22	1	1	1	2	2	29	3	3	1	1	2	1	3	0	2	1	3	0	2	0	0	1	0	0	0	3	0	7	1	1	1	2	2	0	2	0	2	0	1	1	0	0
6	1	0	0	0	1	1	22	1	1	1	2	2	29	3	3	1	1	2	1	3	0	2	1	3	0	2	0	0	1	0	0	0	3	0	7	1	1	1	2	2	0	2	0	2	0	1	1	0	0
6	1	0	0	0	1	1	22	1	1	1	2	2	29	3	3	1	1	2	1	3	0	2	1	3	0	2	0	0	1	0	0	0	3	0	7	1	1	1	2	2	0	2	0	2	0	1	1	0	0
6	1	0	0	0	1	1	22	1	1	1	2	2	29	3	3	1	1	2	1	3	0	2	1	3	0	2	0	0	1	0	0	0	3	0	7	1	1	1	2	2	0	2	0	2	0	1	1	0	0
6	1	0	0	1	1	1	22	1	1	3	1	2	25	3	4	9	2	5	1	3	0	5	1	3	0	20	0	0	1	0	0	0	3	0	7	1	1	1	2	1	0	1	0	1	0	1	1	0	0
6	1	0	0	1	1	1	22	1	1	3	1	2	25	3	4	9	2	5	1	3	0	5	1	3	0	20	0	0	1	0	0	0	3	0	7	1	1	1	2	1	0	1	0	1	0	1	1	0	0
6	1	0	0	1	1	1	22	1	1	3	1	2	25	3	4	9	2	5	1	3	0	5	1	3	0	20	0	0	1	0	0	0	3	0	7	1	1	1	2	1	0	1	0	1	0	1	1	0	0
6	1	0	0	1	1	1	22	1	1	3	1	2	25	3	4	9	2	5	1	3	0	5	1	3	0	20	0	0	1	0	0	0	3	0	7	1	1	1	2	1	0	1	0	1	0	1	1	0	0
6	1	0	0	1	1	1	22	1	1	3	1	2	25	3	4	9	2	5	1	3	0	5	1	3	0	20	0	0	1	0	0	0	3	0	7	1	1	1	2	1	0	1	0	1	0	1	1	0	0
6	1	0	0	1	1	1	22	1	1	3	1	2	25	3	4	9	2	5	1	3	0	5	1	3	0	20	0	0	1	0	0	0	3	0	7	1	1	1	2	1	0	1	0	1	0	1	1	0	0
6	1	0	0	1	1	1	22	1	1	2	1	2	25	3	4	9	2	5	1	3	0	5	1	3	0	20	0	0	1	0	0	0	3	0	7	1	1	1	2	1	0	1	0	1	0	1	1	0	0
6	1	0	0	1	1	1	22	1	1	4	1	2	25	3	2	2	1	5	1	3	0	5	1	3	0	90	0	0	1	0	0	0	3	0	7	0	1	1	2	1	0	1	0	1	0	0	0	0	0
6	1	0	0	1	1	1	22	1	1	4	1	2	25	3	2	2	1	5	1	3	0	5	1	3	0	90	0	0	1	0	0	0	3	0	7	0	1	1	2	1	0	1	0	1	0	0	0	0	0
6	1	0	0	1	1	1	22	1	1	4	1	2	25	3	2	2	1	5	1	3	0	5	1	3	0	90	0	0	1	0	0	0	3	0	7	0	1	1	2	1	0	1	0	1	0	0	0	0	0
6	1	0	0	1	1	1	22	1	1	4	1	2	25	3	2	2	1	5	1	3	0	5	1	3	0	90	0	0	1	0	0	0	3	0	7	0	1	1	2	1	0	1	0	1	0	0	0	0	0
6	1	0	0	1	1	1	22	1	1	4	1	2	25	3	2	2	1	5	1	3	0	5	1	3	0	90	0	0	1	0	0	0	3	0	7	0	1	1	2	1	0	1	0	1	0	0	0	0	0
6	1	0	0	1	1	1	22	1	1	4	1	2	25	3	2	2	1	5	1	3	0	5	1	3	0	90	0	0	1	0	0	0	3	0	7	0	1	1	2	1	0	1	0	1	0	0	0	0	0
6	1	0	0	1	1	1	22	1	1	4	1	2	25	3	2	2	1	5	1	3	0	5	1	3	0	90	0	0	1	0	0	0	3	0	7	0	1	1	2	1	0	1	0	1	0	0	0	0	0
6	1	1	1	1	1	1	22	1	1	6	2	2	30	3	1	3	1	5	1	3	0	5	1	3	0	2	0	0	1	0	0	0	3	0	7	0	1	1	1	1	0	1	0	1	0	0	0	0	0
6	1	1	1	1	1	1	22	1	1	1	2	2	30	3	1	3	1	5	1	3	0	5	1	3	0	2	0	0	1	0	0	0	3	0	7	0	1	1	1	1	0	1	0	1	0	0	0	0	0
6	1	1	1	1	1	1	22	1	1	1	2	2	30	3	1	3	1	5	1	3	0	5	1	3	0	2	0	0	1	0	0	0	3	0	7	0	1	1	1	1	0	1	0	1	0	0	0	0	0
6	1	1	1	1	1	1	22	1	1	1	2	2	30	3	1	3	1	5	1	3	0	5	1	3	0	2	0	0	1	0	0	0	3	0	7	0	1	1	1	1	0	1	0	1	0	0	0	0	0
6	1	1	1	1	1	1	22	1	1	1	2	2	30	3	1	3	1	5	1	3	0	5	1	3	0	2	0	0	1	0	0	0	3	0	7	0	1	1	1	1	0	1	0	1	0	0	0	0	0
6	1	1	1	1	1	1	22	1	1	1	2	2	30	3	1	3	1	5	1	3	0	5	1	3	0	2	0	0	1	0	0	0	3	0	7	0	1	1	1	1	0	1	0	1	0	0	0	0	0
6	1	1	1	1	1	1	22	1	1	1	2	2	30	3	1	3	1	5	1	3	0	5	1	3	0	2	0	0	1	0	0	0	3	0	7	0	1	1	1	1	0	1	0	1	0	0	0	0	0
6	1	1	0	1	1	1	22	1	1	3	2	2	30	3	3	1	1	2	1	3	0	2	1	3	0	30	0	0	1	0	0	0	3	0	7	0	1	1	2	1	0	1	0	1	0	1	0	0	0
6	1	1	0	1	1	1	22	1	1	3	2	2	30	3	3	1	1	2	1	3	0	2	1	3	0	30	0	0	1	0	0	0	3	0	7	0	1	1	2	1	0	1	0	1	0	1	0	0	0
6	1	1	0	1	1	1	22	1	1	3	2	2	30	3	3	1	1	2	1	3	0	2	1	3	0	30	0	0	1	0	0	0	3	0	7	0	1	1	2	1	0	1	0	1	0	1	0	0	0
6	1	1	0	1	1	1	22	1	1	3	2	2	30	3	3	1	1	2	1	3	0	2	1	3	0	30	0	0	1	0	0	0	3	0	7	0	1	1	2	1	0	1	0	1	0	1	0	0	0
6	1	1	0	1	1	1	22	1	1	3	2	2	30	3	3	1	1	2	1	3	0	2	1	3	0	30	0	0	1	0	0	0	3	0	7	0	1	1	2	1	0	1	0	1	0	1	0	0	0
6	1	1	0	1	1	1	22	1	1	3	2	2	30	3	3	1	1	2	1	3	0	2	1	3	0	30	0	0	1	0	0	0	3	0	7	0	1	1	2	1	0	1	0	1	0	1	0	0	0
6	1	1	0	1	1	1	22	1	1	3	2	2	30	3	3	1	1	2	1	3	0	2	1	3	0	30	0	0	1	0	0	0	3	0	7	0	1	1	2	1	0	1	0	1	0	1	0	0	0
6	1	1	0	1	1	1	22	1	1	3	2	2	30	3	3	1	1	2	1	3	0	2	1	3	0	30	0	0	1	0	0	0	3	0	7	0	1	1	2	1	0	1	0	1	0	1	0	0	0
6	1	1	1	0	1	1	22	1	3	4	2	2	30	3	3	1	1	7	0	3	0	7	0	3	0	50	0	0	1	0	0	0	3	0	7	0	1	1	1	1	0	1	0	1	0	0	0	0	0
6	1	1	1	0	1	1	22	1	3	4	2	2	30	3	3	1	1	7	0	3	0	7	0	3	0	50	0	0	1	0	0	0	3	0	7	0	1	1	1	1	0	1	0	1	0	0	0	0	0
6	1	1	1	0	1	1	22	1	3	4	2	2	30	3	3	1	1	7	0	3	0	7	0	3	0	50	0	0	1	0	0	0	3	0	7	0	1	1	1	1	0	1	0	1	0	0	0	0	0
6	1	1	1	0	1	1	22	1	3	4	2	2	30	3	3	1	1	7	0	3	0	7	0	3	0	50	0	0	1	0	0	0	3	0	7	0	1	1	1	1	0	1	0	1	0	0	0	0	0
6	1	0	1	1	1	1	23	1	1	3	2	2	31	2	3	1	1	2	1	3	0	2	1	3	0	29	0	0	1	0	0	0	3	0	7	0	1	1	1	1	0	1	0	1	0	0	0	0	0
6	1	0	1	1	1	1	23	1	1	3	2	2	31	2	3	1	1	2	1	3	0	2	1	3	0	29	0	0	1	0	0	0	3	0	7	0	1	1	1	1	0	1	0	1	0	0	0	0	0
6	1	0	1	1	1	1	23	1	1	3	2	2	31	2	3	1	1	2	1	3	0	2	1	3	0	29	0	0	1	0	0	0	3	0	7	0	1	1	1	1	0	1	0	1	0	0	0	0	0
6	1	0	1	1	1	1	23	1	1	3	2	2	31	2	3	1	1	2	1	3	0	2	1	3	0	29	0	0	1	0	0	0	3	0	7	0	1	1	1	1	0	1	0	1	0	0	0	0	0
6	1	0	1	1	1	1	23	1	1	3	2	2	31	2	3	1	1	2	1	3	0	2	1	3	0	29	0	0	1	0	0	0	3	0	7	0	1	1	1	1	0	1	0	1	0	0	0	0	0
6	1	0	1	1	1	1	23	1	1	3	2	2	31	2	3	1	1	2	1	3	0	2	1	3	0	29	0	0	1	0	0	0	3	0	7	0	1	1	1	1	0	1	0	1	0	0	0	0	0
6	1	0	1	0	1	1	23	1	1	6	2	2	30	3	3	1	1	5	1	3	0	2	1	2	1	22	0	0	1	0	0	0	3	0	7	0	1	1	1	1	0	1	0	1	0	0	0	0	0
6	1	0	1	0	1	1	23	1	1	1	2	2	30	3	3	1	1	5	1	3	0	2	1	2	1	22	0	0	1	0	0	0	3	0	7	0	1	1	1	1	0	1	0	1	0	0	0	0	0
6	1	0	1	0	1	1	23	1	1	1	2	2	30	3	3	1	1	5	1	3	0	2	1	2	1	22	0	0	1	0	0	0	3	0	7	0	1	1	1	1	0	1	0	1	0	0	0	0	0
6	1	0	1	0	1	1	23	1	1	1	2	2	30	3	3	1	1	5	1	3	0	2	1	2	1	22	0	0	1	0	0	0	3	0	7	0	1	1	1	1	0	1	0	1	0	0	0	0	0
6	1	0	1	0	1	1	23	1	1	1	2	2	30	3	3	1	1	5	1	3	0	2	1	2	1	22	0	0	1	0	0	0	3	0	7	0	1	1	1	1	0	1	0	1	0	0	0	0	0
6	1	0	1	0	1	1	23	1	1	1	2	2	30	3	3	1	1	5	1	3	0	2	1	2	1	22	0	0	1	0	0	0	3	0	7	0	1	1	1	1	0	1	0	1	0	0	0	0	0
6	1	1	1	1	1	1	23	1	1	6	3	2	32	2	1	2	1	2	1	3	0	2	1	3	0	24	0	0	1	0	0	0	3	0	7	1	1	1	3	1	0	1	0	1	0	0	0	0	0
6	1	1	1	1	1	1	23	1	1	6	3	2	32	2	1	2	1	2	1	3	0	2	1	3	0	24	0	0	1	0	0	0	3	0	7	1	1	1	3	1	0	1	0	1	0	0	0	0	0
6	1	1	1	1	1	1	23	1	1	1	3	2	32	2	1	2	1	2	1	3	0	2	1	3	0	24	0	0	1	0	0	0	3	0	7	1	1	1	3	1	0	1	0	1	0	0	0	0	0
6	1	1	1	1	1	1	23	1	1	1	3	2	32	2	1	2	1	2	1	3	0	2	1	3	0	24	0	0	1	0	0	0	3	0	7	1	1	1	3	1	0	1	0	1	0	0	0	0	0
6	1	1	1	1	1	1	23	1	1	1	1	2	32	2	1	2	1	2	1	3	0	2	1	3	0	24	0	0	1	0	0	0	3	0	7	1	1	1	3	1	0	1	0	1	0	0	0	0	0
6	1	1	1	1	1	1	23	1	1	1	1	2	32	2	1	2	1	2	1	3	0	2	1	3	0	24	0	0	1	0	0	0	3	0	7	1	1	1	3	1	0	1	0	1	0	0	0	0	0
6	1	1	1	1	1	1	23	1	1	1	1	2	32	2	1	2	1	2	1	3	0	2	1	3	0	24	0	0	1	0	0	0	3	0	7	1	1	1	3	1	0	1	0	1	0	0	0	0	0
6	1	1	1	1	1	1	23	1	1	1	1	2	32	2	1	2	1	2	1	3	0	2	1	3	0	24	0	0	1	0	0	0	3	0	7	1	1	1	3	1	0	1	0	1	0	0	0	0	0
6	1	1	1	1	1	1	23	1	1	3	2	2	30	2	3	1	1	2	1	3	0	2	1	3	0	32	0	0	1	0	0	0	3	0	7	1	1	1	2	2	0	2	0	2	0	1	1	0	0
6	1	1	1	1	1	1	23	1	1	3	2	2	30	2	3	1	1	2	1	3	0	2	1	3	0	32	0	0	1	0	0	0	3	0	7	1	1	1	2	2	0	2	0	2	0	1	1	0	0
6	1	1	1	1	1	1	23	1	1	3	2	2	30	2	3	1	1	2	1	3	0	2	1	3	0	32	0	0	1	0	0	0	3	0	7	1	1	1	2	2	0	2	0	2	0	1	1	0	0
6	1	1	1	1	1	1	23	1	1	3	2	2	30	2	3	1	1	2	1	3	0	2	1	3	0	32	0	0	1	0	0	0	3	0	7	1	1	1	2	2	0	2	0	2	0	1	1	0	0
6	1	1	1	1	1	1	23	1	1	3	2	2	30	2	3	1	1	2	1	3	0	2	1	3	0	32	0	0	1	0	0	0	3	0	7	1	1	1	2	2	0	2	0	2	0	1	1	0	0
6	1	1	1	1	1	1	23	1	1	3	2	2	30	2	3	1	1	2	1	3	0	2	1	3	0	32	0	0	1	0	0	0	3	0	7	1	1	1	2	2	0	2	0	2	0	1	1	0	0
6	1	1	1	1	1	1	23	1	1	3	2	2	30	2	3	1	1	2	1	3	0	2	1	3	0	32	0	0	1	0	0	0	3	0	7	1	1	1	2	2	0	2	0	2	0	1	1	0	0
6	1	1	1	1	1	1	23	1	1	3	2	2	30	2	3	3	1	2	1	3	0	2	1	3	0	25	0	0	1	0	0	0	3	0	7	1	1	1	2	1	0	1	0	1	0	1	1	0	0
6	1	1	1	1	1	1	23	1	1	3	2	2	30	2	3	3	1	2	1	3	0	2	1	3	0	25	0	0	1	0	0	0	3	0	7	1	1	1	2	1	0	1	0	1	0	1	1	0	0
6	1	1	1	1	1	1	23	1	1	3	2	2	30	2	3	3	1	2	1	3	0	2	1	3	0	25	0	0	1	0	0	0	3	0	7	1	1	1	2	1	0	1	0	1	0	1	1	0	0
6	1	1	1	1	1	1	23	1	1	3	2	2	30	2	3	3	1	2	1	3	0	2	1	3	0	25	0	0	1	0	0	0	3	0	7	1	1	1	2	1	0	1	0	1	0	1	1	0	0
6	1	1	1	1	1	1	23	1	1	3	2	2	30	2	3	3	1	2	1	3	0	2	1	3	0	25	0	0	1	0	0	0	3	0	7	1	1	1	2	1	0	1	0	1	0	1	1	0	0
6	1	1	1	1	1	1	23	1	1	3	2	2	30	2	3	3	1	2	1	3	0	2	1	3	0	25	0	0	1	0	0	0	3	0	7	1	1	1	2	1	0	1	0	1	0	1	1	0	0
6	1	1	1	1	1	1	23	1	1	3	2	2	30	2	3	3	1	2	1	3	0	2	1	3	0	25	0	0	1	0	0	0	3	0	7	1	1	1	2	1	0	1	0	1	0	1	1	0	0
6	1	1	1	1	1	1	23	1	1	3	2	2	30	2	3	3	1	2	1	3	0	2	1	3	0	25	0	0	1	0	0	0	3	0	7	1	1	1	2	1	0	1	0	1	0	1	1	0	0
6	1	1	0	1	1	1	23	1	1	6	3	2	31	3	3	2	1	5	1	3	0	5	1	3	0	25	0	0	1	0	0	0	3	0	7	0	1	1	1	1	0	1	0	1	0	0	0	0	0
6	1	1	0	1	1	1	23	1	1	1	3	2	31	1	3	2	1	5	1	3	0	5	1	3	0	25	0	0	1	0	0	0	3	0	7	0	1	1	1	1	0	1	0	1	0	0	0	0	0
6	1	1	0	1	1	1	23	1	1	1	3	2	31	1	3	2	1	5	1	3	0	5	1	3	0	25	0	0	1	0	0	0	3	0	7	0	1	1	1	1	0	1	0	1	0	0	0	0	0
6	1	1	0	1	1	1	23	1	1	1	1	2	31	1	3	2	1	5	1	3	0	5	1	3	0	25	0	0	1	0	0	0	3	0	7	0	1	1	1	1	0	1	0	1	0	0	0	0	0
6	1	1	0	1	1	1	23	1	1	1	1	2	31	1	3	2	1	5	1	3	0	5	1	3	0	25	0	0	1	0	0	0	3	0	7	0	1	1	1	1	0	1	0	1	0	0	0	0	0
6	1	1	0	1	1	1	23	1	1	1	1	2	31	1	3	2	1	5	1	3	0	5	1	3	0	25	0	0	1	0	0	0	3	0	7	0	1	1	1	1	0	1	0	1	0	0	0	0	0
6	1	1	0	1	1	1	23	1	1	1	1	2	31	1	3	2	1	5	1	3	0	5	1	3	0	25	0	0	1	0	0	0	3	0	7	0	1	1	1	1	0	1	0	1	0	0	0	0	0
6	1	1	1	0	1	1	24	1	1	3	1	2	32	1	5	4	2	5	1	3	0	5	1	3	0	25	0	0	1	0	0	0	3	0	7	1	1	1	2	2	0	2	0	2	0	1	0	0	0
6	1	1	1	0	1	1	24	1	1	3	1	2	32	1	5	4	2	5	1	3	0	5	1	3	0	25	0	0	1	0	0	0	3	0	7	1	1	1	2	2	0	2	0	2	0	1	0	0	0
6	1	1	1	0	1	1	24	1	1	3	1	2	32	1	5	4	2	5	1	3	0	5	1	3	0	25	0	0	1	0	0	0	3	0	7	1	1	1	2	2	0	2	0	2	0	1	0	0	0
6	1	1	1	0	1	1	24	1	1	3	1	2	32	1	5	4	2	5	1	3	0	5	1	3	0	25	0	0	1	0	0	0	3	0	7	1	1	1	2	2	0	2	0	2	0	1	0	0	0
6	1	1	1	0	1	1	24	1	1	3	1	2	32	1	5	4	2	5	1	3	0	5	1	3	0	25	0	0	1	0	0	0	3	0	7	1	1	1	2	2	0	2	0	2	0	1	0	0	0
6	1	1	1	1	1	1	25	1	1	3	2	2	30	2	3	2	1	2	1	3	0	2	1	3	0	25	0	0	1	0	0	0	3	0	7	1	1	1	2	1	0	1	0	1	0	0	0	0	0
6	1	0	0	0	1	1	25	1	1	3	2	2	30	2	3	1	1	2	1	3	0	2	1	3	0	25	0	0	1	0	0	0	3	0	7	0	1	1	2	1	0	1	0	1	0	0	0	0	0
6	1	0	0	1	1	1	25	1	1	3	2	2	35	2	3	1	1	2	1	3	0	2	1	3	0	45	0	0	1	0	0	0	3	0	7	1	1	1	3	2	0	2	0	2	0	1	0	0	0
6	1	1	1	1	1	1	25	1	1	3	2	2	30	2	3	2	1	2	1	3	0	2	1	3	0	25	0	0	1	0	0	0	3	0	7	1	1	1	2	1	0	1	0	1	0	0	0	0	0
6	1	0	0	0	1	1	25	1	1	3	2	2	30	2	3	1	1	2	1	3	0	2	1	3	0	25	0	0	1	0	0	0	3	0	7	0	1	1	2	1	0	1	0	1	0	0	0	0	0
6	1	0	0	1	1	1	25	1	1	3	2	2	35	2	3	1	1	2	1	3	0	2	1	3	0	45	0	0	1	0	0	0	3	0	7	1	1	1	3	2	0	2	0	2	0	1	0	0	0
6	1	1	1	1	1	1	25	1	1	3	2	2	30	2	3	2	1	2	1	3	0	2	1	3	0	25	0	0	1	0	0	0	3	0	7	1	1	1	2	1	0	1	0	1	0	0	0	0	0
6	1	0	0	0	1	1	25	1	1	3	2	2	30	2	3	1	1	2	1	3	0	2	1	3	0	25	0	0	1	0	0	0	3	0	7	0	1	1	2	1	0	1	0	1	0	0	0	0	0
6	1	0	0	1	1	1	25	1	1	3	2	2	35	2	3	1	1	2	1	3	0	2	1	3	0	45	0	0	1	0	0	0	3	0	7	1	1	1	3	2	0	2	0	2	0	1	0	0	0
6	1	1	1	1	1	1	25	1	1	3	2	2	30	2	3	2	1	2	1	3	0	2	1	3	0	25	0	0	1	0	0	0	3	0	7	1	1	1	2	1	0	1	0	1	0	0	0	0	0
6	1	0	0	0	1	1	25	1	1	3	2	2	30	2	3	1	1	2	1	3	0	2	1	3	0	25	0	0	1	0	0	0	3	0	7	0	1	1	2	1	0	1	0	1	0	0	0	0	0
6	1	0	0	1	1	1	25	1	1	3	2	2	35	2	3	1	1	2	1	3	0	2	1	3	0	45	0	0	1	0	0	0	3	0	7	1	1	1	3	2	0	2	0	2	0	1	0	0	0
6	1	1	1	1	1	1	25	1	1	3	2	2	30	2	3	2	1	2	1	3	0	2	1	3	0	25	0	0	1	0	0	0	3	0	7	1	1	1	2	1	0	1	0	1	0	0	0	0	0
6	1	0	0	0	1	1	25	1	1	3	2	2	30	2	3	1	1	2	1	3	0	2	1	3	0	25	0	0	1	0	0	0	3	0	7	0	1	1	2	1	0	1	0	1	0	0	0	0	0
6	1	0	0	1	1	1	25	1	1	3	2	2	35	2	3	1	1	2	1	3	0	2	1	3	0	45	0	0	1	0	0	0	3	0	7	1	1	1	3	2	0	2	0	2	0	1	0	0	0
6	1	1	1	1	1	1	25	1	1	3	2	2	30	2	3	2	1	2	1	3	0	2	1	3	0	25	0	0	1	0	0	0	3	0	7	1	1	1	2	1	0	1	0	1	0	0	0	0	0
6	1	0	0	0	1	1	25	1	1	3	2	2	30	2	3	1	1	2	1	3	0	2	1	3	0	25	0	0	1	0	0	0	3	0	7	0	1	1	2	1	0	1	0	1	0	0	0	0	0
6	1	0	0	1	1	1	25	1	1	3	2	2	35	2	3	1	1	2	1	3	0	2	1	3	0	45	0	0	1	0	0	0	3	0	7	1	1	1	3	2	0	2	0	2	0	1	0	0	0
6	1	1	1	1	1	1	25	1	1	3	2	2	30	2	3	2	1	2	1	3	0	2	1	3	0	25	0	0	1	0	0	0	3	0	7	1	1	1	2	1	0	1	0	1	0	0	0	0	0
6	1	0	0	0	1	1	25	1	1	3	2	2	30	2	3	1	1	2	1	3	0	2	1	3	0	25	0	0	1	0	0	0	3	0	7	0	1	1	2	1	0	1	0	1	0	0	0	0	0
6	1	0	0	1	1	1	25	1	1	3	2	2	35	2	3	1	1	2	1	3	0	2	1	3	0	45	0	0	1	0	0	0	3	0	7	1	1	1	3	2	0	2	0	2	0	1	0	0	0
6	1	0	0	0	1	1	25	1	1	4	1	2	30	1	6	4	2	5	1	3	0	5	1	3	0	30	0	0	1	0	0	0	3	0	7	1	1	1	2	3	1	3	1	3	1	0	0	0	0
6	1	0	0	0	1	1	25	1	1	4	1	2	30	1	6	4	2	5	1	3	0	5	1	3	0	30	0	0	1	0	0	0	3	0	7	1	1	1	2	3	1	3	1	3	1	0	0	0	0
6	1	0	0	0	1	1	25	1	1	4	1	2	30	1	6	4	2	5	1	3	0	5	1	3	0	30	0	0	1	0	0	0	3	0	7	1	1	1	2	3	1	3	1	3	1	0	0	0	0
6	1	0	0	0	1	1	25	1	1	4	1	2	30	1	6	4	2	5	1	3	0	5	1	3	0	30	0	0	1	0	0	0	3	0	7	1	1	1	2	3	1	3	1	3	1	0	0	0	0
6	1	0	0	0	1	1	25	1	1	4	1	2	30	1	6	4	2	5	1	3	0	5	1	3	0	30	0	0	1	0	0	0	3	0	7	1	1	1	2	3	1	3	1	3	1	0	0	0	0
6	1	0	0	0	1	1	25	1	1	4	1	2	30	1	6	4	2	5	1	3	0	5	1	3	0	30	0	0	1	0	0	0	3	0	7	1	1	1	2	3	1	3	1	3	1	0	0	0	0
6	1	0	0	0	1	1	25	1	1	4	1	2	30	1	6	4	2	5	1	3	0	5	1	3	0	30	0	0	1	0	0	0	3	0	7	1	1	1	2	3	1	3	1	3	1	0	0	0	0
6	1	0	1	0	1	1	25	1	3	3	1	2	30	2	3	2	1	2	1	3	0	2	1	3	0	45	0	0	1	0	0	0	3	0	7	1	1	1	3	3	1	3	1	3	1	1	1	0	0
6	1	0	1	0	1	1	25	1	3	3	1	2	30	2	3	2	1	2	1	3	0	2	1	3	0	45	0	0	1	0	0	0	3	0	7	1	1	1	3	3	1	3	1	3	1	1	1	0	0
6	1	0	1	0	1	1	25	1	3	3	1	2	30	2	3	2	1	2	1	3	0	2	1	3	0	45	0	0	1	0	0	0	3	0	7	1	1	1	3	3	1	3	1	3	1	1	1	0	0
6	1	0	1	0	1	1	25	1	3	3	1	2	30	2	3	2	1	2	1	3	0	2	1	3	0	45	0	0	1	0	0	0	3	0	7	1	1	1	3	3	1	3	1	3	1	1	1	0	0
6	1	0	1	0	1	1	25	1	3	3	1	2	30	2	3	2	1	2	1	3	0	2	1	3	0	45	0	0	1	0	0	0	3	0	7	1	1	1	3	3	1	3	1	3	1	1	1	0	0
6	1	0	1	0	1	1	25	1	3	3	1	2	30	2	3	2	1	2	1	3	0	2	1	3	0	45	0	0	1	0	0	0	3	0	7	1	1	1	3	3	1	3	1	3	1	1	1	0	0
6	1	0	0	1	1	1	25	1	1	3	2	2	36	2	1	1	1	2	1	3	0	2	1	3	0	25	0	0	1	0	0	0	3	0	7	0	1	1	2	2	0	2	0	2	0	0	0	0	0
6	1	0	1	0	1	1	25	1	1	3	2	2	30	2	3	1	1	6	0	3	0	6	0	3	0	30	0	0	1	0	0	0	3	0	7	1	1	1	2	1	0	1	0	1	0	0	0	0	0
6	1	0	0	1	1	1	25	1	1	3	2	2	36	2	1	1	1	2	1	3	0	2	1	3	0	25	0	0	1	0	0	0	3	0	7	0	1	1	2	2	0	2	0	2	0	0	0	0	0
6	1	0	1	0	1	1	25	1	1	3	2	2	30	2	3	1	1	6	0	3	0	6	0	3	0	30	0	0	1	0	0	0	3	0	7	1	1	1	2	1	0	1	0	1	0	0	0	0	0
6	1	0	0	1	1	1	25	1	1	3	2	2	36	2	1	1	1	2	1	3	0	2	1	3	0	25	0	0	1	0	0	0	3	0	7	0	1	1	2	2	0	2	0	2	0	0	0	0	0
6	1	0	1	0	1	1	25	1	1	3	2	2	30	2	3	1	1	6	0	3	0	6	0	3	0	30	0	0	1	0	0	0	3	0	7	1	1	1	2	1	0	1	0	1	0	0	0	0	0
6	1	0	0	1	1	1	25	1	1	3	2	2	36	2	1	1	1	2	1	3	0	2	1	3	0	25	0	0	1	0	0	0	3	0	7	0	1	1	2	2	0	2	0	2	0	0	0	0	0
6	1	0	1	0	1	1	25	1	1	3	2	2	30	2	3	1	1	6	0	3	0	6	0	3	0	30	0	0	1	0	0	0	3	0	7	1	1	1	2	1	0	1	0	1	0	0	0	0	0
6	1	0	0	1	1	1	25	1	1	3	2	2	36	2	1	1	1	2	1	3	0	2	1	3	0	25	0	0	1	0	0	0	3	0	7	0	1	1	2	2	0	2	0	2	0	0	0	0	0
6	1	0	1	0	1	1	25	1	1	3	2	2	30	2	3	1	1	6	0	3	0	6	0	3	0	30	0	0	1	0	0	0	3	0	7	1	1	1	2	1	0	1	0	1	0	0	0	0	0
6	1	0	0	1	1	1	25	1	1	3	2	2	36	2	1	1	1	2	1	3	0	2	1	3	0	25	0	0	1	0	0	0	3	0	7	0	1	1	2	2	0	2	0	2	0	0	0	0	0
6	1	0	1	0	1	1	25	1	1	3	2	2	30	2	3	1	1	6	0	3	0	6	0	3	0	30	0	0	1	0	0	0	3	0	7	1	1	1	2	1	0	1	0	1	0	0	0	0	0
6	1	0	0	1	1	1	25	1	1	3	2	2	36	2	1	1	1	2	1	3	0	2	1	3	0	25	0	0	1	0	0	0	3	0	7	0	1	1	2	2	0	2	0	2	0	0	0	0	0
6	1	1	1	1	1	1	25	1	1	5	3	2	35	2	3	3	2	2	1	3	0	2	1	3	0	25	0	0	1	0	0	0	3	0	7	1	1	1	3	3	1	3	1	3	1	1	1	1	0
6	1	1	1	1	1	1	25	1	1	5	3	2	35	2	3	3	2	2	1	3	0	2	1	3	0	25	0	0	1	0	0	0	3	0	7	1	1	1	3	3	1	3	1	3	1	1	1	1	0
6	1	1	1	1	1	1	25	1	1	5	3	2	35	2	3	3	2	2	1	3	0	2	1	3	0	25	0	0	1	0	0	0	3	0	7	1	1	1	3	3	1	3	1	3	1	1	1	1	0
6	1	1	1	1	1	1	25	1	1	5	3	2	35	2	3	3	2	2	1	3	0	2	1	3	0	25	0	0	1	0	0	0	3	0	7	1	1	1	3	3	1	3	1	3	1	1	1	1	0
6	1	1	1	1	1	1	25	1	1	5	3	2	35	2	3	3	2	2	1	3	0	2	1	3	0	25	0	0	1	0	0	0	3	0	7	1	1	1	3	3	1	3	1	3	1	1	1	1	0
6	1	1	1	1	1	1	25	1	1	5	3	2	35	2	3	3	2	2	1	3	0	2	1	3	0	25	0	0	1	0	0	0	3	0	7	1	1	1	3	3	1	3	1	3	1	1	1	1	0
6	1	1	1	1	1	1	25	1	1	5	3	2	35	2	3	3	2	2	1	3	0	2	1	3	0	25	0	0	1	0	0	0	3	0	7	1	1	1	3	3	1	3	1	3	1	1	1	1	0
6	1	1	1	1	1	1	25	1	1	5	3	2	35	2	3	3	2	2	1	3	0	2	1	3	0	25	0	0	1	0	0	0	3	0	7	1	1	1	3	3	1	3	1	3	1	1	1	1	0
6	1	1	1	1	1	1	25	1	1	3	1	2	30	3	3	2	1	3	1	3	0	2	1	2	1	15	0	0	1	0	0	0	3	0	7	1	1	1	3	3	1	1	0	2	0	1	0	0	0
6	1	0	1	1	1	1	25	3	1	3	1	2	32	3	3	1	1	5	1	3	0	5	1	3	0	25	0	0	1	0	0	0	3	0	7	0	1	1	2	2	0	2	0	2	0	0	0	0	0
6	1	1	1	1	1	1	25	1	1	3	1	2	30	3	3	2	1	3	1	3	0	2	1	2	1	15	0	0	1	0	0	0	3	0	7	1	1	1	3	3	1	1	0	2	0	1	0	0	0
6	1	0	1	1	1	1	25	3	1	3	1	2	32	3	3	1	1	5	1	3	0	5	1	3	0	25	0	0	1	0	0	0	3	0	7	0	1	1	2	2	0	2	0	2	0	0	0	0	0
6	1	1	1	1	1	1	25	1	1	3	1	2	30	3	3	2	1	3	1	3	0	2	1	2	1	15	0	0	1	0	0	0	3	0	7	1	1	1	3	3	1	1	0	2	0	1	0	0	0
6	1	0	1	1	1	1	25	3	1	3	1	2	32	3	3	1	1	5	1	3	0	5	1	3	0	25	0	0	1	0	0	0	3	0	7	0	1	1	2	2	0	2	0	2	0	0	0	0	0
6	1	1	1	1	1	1	25	1	1	3	1	2	30	3	3	2	1	3	1	3	0	2	1	2	1	15	0	0	1	0	0	0	3	0	7	1	1	1	3	3	1	1	0	2	0	1	0	0	0
6	1	0	1	1	1	1	25	3	1	3	1	2	32	3	3	1	1	5	1	3	0	5	1	3	0	25	0	0	1	0	0	0	3	0	7	0	1	1	2	2	0	2	0	2	0	0	0	0	0
6	1	1	1	1	1	1	25	1	1	3	1	2	30	3	3	2	1	3	1	3	0	2	1	2	1	15	0	0	1	0	0	0	3	0	7	1	1	1	3	3	1	1	0	2	0	1	0	0	0
6	1	0	1	1	1	1	25	3	1	3	1	2	32	3	3	1	1	5	1	3	0	5	1	3	0	25	0	0	1	0	0	0	3	0	7	0	1	1	2	2	0	2	0	2	0	0	0	0	0
6	1	1	1	1	1	1	25	1	1	3	1	2	30	3	3	2	1	3	1	3	0	2	1	2	1	15	0	0	1	0	0	0	3	0	7	1	1	1	3	3	1	1	0	2	0	1	0	0	0
6	1	0	1	1	1	1	25	3	1	3	1	2	32	3	3	1	1	5	1	3	0	5	1	3	0	25	0	0	1	0	0	0	3	0	7	0	1	1	2	2	0	2	0	2	0	0	0	0	0
6	1	1	1	1	1	1	25	1	1	3	1	2	30	3	3	2	1	3	1	3	0	2	1	2	1	15	0	0	1	0	0	0	3	0	7	1	1	1	3	3	1	1	0	2	0	1	0	0	0
6	1	0	1	1	1	1	25	1	1	4	1	2	30	3	4	10	2	5	1	3	0	5	1	3	0	30	0	0	1	0	0	0	3	0	7	1	1	1	2	2	0	2	0	2	0	0	0	0	0
6	1	0	1	1	1	1	25	1	1	4	1	2	30	3	4	10	2	5	1	3	0	5	1	3	0	30	0	0	1	0	0	0	3	0	7	1	1	1	2	2	0	2	0	2	0	0	0	0	0
6	1	0	1	1	1	1	25	1	1	4	1	2	30	3	4	10	2	5	1	3	0	5	1	3	0	30	0	0	1	0	0	0	3	0	7	1	1	1	2	2	0	2	0	2	0	0	0	0	0
6	1	0	1	1	1	1	25	1	1	4	1	2	30	3	4	10	2	5	1	3	0	5	1	3	0	30	0	0	1	0	0	0	3	0	7	1	1	1	2	2	0	2	0	2	0	0	0	0	0
6	1	0	1	1	1	1	25	1	1	4	1	2	30	3	4	10	2	5	1	3	0	5	1	3	0	30	0	0	1	0	0	0	3	0	7	1	1	1	2	2	0	2	0	2	0	0	0	0	0
6	1	0	1	1	1	1	25	1	1	4	1	2	30	3	4	10	2	5	1	3	0	5	1	3	0	30	0	0	1	0	0	0	3	0	7	1	1	1	2	2	0	2	0	2	0	0	0	0	0
6	1	1	1	1	1	1	25	1	1	6	3	2	30	3	2	3	1	5	1	3	0	5	1	3	0	10	0	0	1	0	0	0	3	0	7	0	1	1	1	1	0	1	0	1	0	0	0	0	0
6	1	1	1	1	1	1	25	1	1	6	3	2	30	1	2	3	1	5	1	3	0	5	1	3	0	10	0	0	1	0	0	0	3	0	7	0	1	1	1	1	0	1	0	1	0	0	0	0	0
6	1	1	1	1	1	1	25	1	1	1	3	2	30	1	2	3	1	5	1	3	0	5	1	3	0	10	0	0	1	0	0	0	3	0	7	0	1	1	1	1	0	1	0	1	0	0	0	0	0
6	1	1	1	1	1	1	25	1	1	1	3	2	30	1	2	3	1	5	1	3	0	5	1	3	0	10	0	0	1	0	0	0	3	0	7	0	1	1	1	1	0	1	0	1	0	0	0	0	0
6	1	1	1	1	1	1	25	1	1	1	1	2	30	1	2	3	1	5	1	3	0	5	1	3	0	10	0	0	1	0	0	0	3	0	7	0	1	1	1	1	0	1	0	1	0	0	0	0	0
6	1	1	1	1	1	1	25	1	1	1	1	2	30	1	2	3	1	5	1	3	0	5	1	3	0	10	0	0	1	0	0	0	3	0	7	0	1	1	1	1	0	1	0	1	0	0	0	0	0
6	1	1	1	1	1	1	25	1	1	1	1	2	30	1	2	3	1	5	1	3	0	5	1	3	0	10	0	0	1	0	0	0	3	0	7	0	1	1	1	1	0	1	0	1	0	0	0	0	0
6	1	1	1	1	1	1	25	1	1	1	1	2	30	1	2	3	1	5	1	3	0	5	1	3	0	10	0	0	1	0	0	0	3	0	7	0	1	1	1	1	0	1	0	1	0	0	0	0	0
6	1	0	0	1	1	1	25	1	1	3	1	2	30	3	4	3	1	5	1	3	0	5	1	3	0	30	0	0	1	0	0	0	3	0	7	1	1	1	2	1	0	1	0	1	0	1	0	0	0
6	1	0	0	1	1	1	25	1	1	3	1	2	30	3	4	3	1	5	1	3	0	5	1	3	0	30	0	0	1	0	0	0	3	0	7	1	1	1	2	1	0	1	0	1	0	1	0	0	0
6	1	0	0	1	1	1	25	1	1	3	1	2	30	3	4	3	1	5	1	3	0	5	1	3	0	30	0	0	1	0	0	0	3	0	7	1	1	1	2	1	0	1	0	1	0	1	0	0	0
6	1	0	0	1	1	1	25	1	1	3	1	2	30	3	4	3	1	5	1	3	0	5	1	3	0	30	0	0	1	0	0	0	3	0	7	1	1	1	2	1	0	1	0	1	0	1	0	0	0
6	1	0	0	1	1	1	25	1	1	3	1	2	30	3	4	3	1	5	1	3	0	5	1	3	0	30	0	0	1	0	0	0	3	0	7	1	1	1	2	1	0	1	0	1	0	1	0	0	0
6	1	0	0	1	1	1	25	1	1	3	1	2	30	3	4	3	1	5	1	3	0	5	1	3	0	30	0	0	1	0	0	0	3	0	7	1	1	1	2	1	0	1	0	1	0	1	0	0	0
6	1	0	0	1	1	1	25	1	1	2	1	2	30	3	4	3	1	5	1	3	0	5	1	3	0	30	0	0	1	0	0	0	3	0	7	1	1	1	2	1	0	1	0	1	0	1	0	0	0
6	1	0	0	1	1	1	25	1	1	4	1	2	30	3	2	4	2	5	1	3	0	5	1	3	0	60	0	0	1	0	0	0	3	0	7	1	1	1	3	1	0	1	0	1	0	0	0	0	0
6	1	0	0	1	1	1	25	1	1	4	1	2	30	3	2	4	2	5	1	3	0	5	1	3	0	60	0	0	1	0	0	0	3	0	7	1	1	1	3	1	0	1	0	1	0	0	0	0	0
6	1	0	0	1	1	1	25	1	1	4	1	2	30	3	2	4	2	5	1	3	0	5	1	3	0	60	0	0	1	0	0	0	3	0	7	1	1	1	3	1	0	1	0	1	0	0	0	0	0
6	1	0	0	1	1	1	25	1	1	4	1	2	30	3	2	4	2	5	1	3	0	5	1	3	0	60	0	0	1	0	0	0	3	0	7	1	1	1	3	1	0	1	0	1	0	0	0	0	0
6	1	0	0	1	1	1	25	1	1	4	1	2	30	3	2	4	2	5	1	3	0	5	1	3	0	60	0	0	1	0	0	0	3	0	7	1	1	1	3	1	0	1	0	1	0	0	0	0	0
6	1	0	0	1	1	1	25	1	1	4	1	2	30	3	2	4	2	5	1	3	0	5	1	3	0	60	0	0	1	0	0	0	3	0	7	1	1	1	3	1	0	1	0	1	0	0	0	0	0
6	1	0	0	1	1	1	25	1	1	4	1	2	30	3	2	4	2	5	1	3	0	5	1	3	0	60	0	0	1	0	0	0	3	0	7	1	1	1	3	1	0	1	0	1	0	0	0	0	0
6	1	0	1	1	1	1	25	1	1	6	1	2	35	1	6	4	2	5	1	3	0	5	1	3	0	30	0	0	1	0	0	0	3	0	7	1	1	1	3	3	1	3	1	3	1	0	0	0	0
6	1	0	1	1	1	1	25	1	1	6	1	2	35	1	6	4	2	5	1	3	0	5	1	3	0	30	0	0	1	0	0	0	3	0	7	1	1	1	3	3	1	3	1	3	1	0	0	0	0
6	1	0	1	1	1	1	25	1	1	6	1	2	35	1	6	4	2	5	1	3	0	5	1	3	0	30	0	0	1	0	0	0	3	0	7	1	1	1	3	3	1	3	1	3	1	0	0	0	0
6	1	0	1	1	1	1	25	1	1	6	1	2	35	1	6	4	2	5	1	3	0	5	1	3	0	30	0	0	1	0	0	0	3	0	7	1	1	1	3	3	1	3	1	3	1	0	0	0	0
6	1	0	1	1	1	1	25	1	1	6	1	2	35	1	6	4	2	5	1	3	0	5	1	3	0	30	0	0	1	0	0	0	3	0	7	1	1	1	3	3	1	3	1	3	1	0	0	0	0
6	1	0	1	1	1	1	25	1	1	6	1	2	35	1	6	4	2	5	1	3	0	5	1	3	0	30	0	0	1	0	0	0	3	0	7	1	1	1	3	3	1	3	1	3	1	0	0	0	0
6	1	0	1	1	1	1	25	1	1	6	1	2	35	1	6	4	2	5	1	3	0	5	1	3	0	30	0	0	1	0	0	0	3	0	7	1	1	1	3	3	1	3	1	3	1	0	0	0	0
6	1	1	1	1	1	1	26	1	3	6	2	2	32	3	3	4	2	7	0	3	0	7	0	3	0	55	0	0	1	0	0	0	3	0	7	0	1	1	1	1	0	1	0	1	0	0	0	0	0
6	1	1	1	1	1	1	26	1	3	1	2	2	32	3	3	4	2	7	0	3	0	7	0	3	0	55	0	0	1	0	0	0	3	0	7	0	1	1	1	1	0	1	0	1	0	0	0	0	0
6	1	1	1	1	1	1	26	1	3	1	2	2	32	3	3	4	2	7	0	3	0	7	0	3	0	55	0	0	1	0	0	0	3	0	7	0	1	1	1	1	0	1	0	1	0	0	0	0	0
6	1	1	1	1	1	1	26	1	3	1	2	2	32	3	3	4	2	7	0	3	0	7	0	3	0	55	0	0	1	0	0	0	3	0	7	0	1	1	1	1	0	1	0	1	0	0	0	0	0
6	1	1	1	1	1	1	26	1	3	1	2	2	32	3	3	4	2	7	0	3	0	7	0	3	0	55	0	0	1	0	0	0	3	0	7	0	1	1	1	1	0	1	0	1	0	0	0	0	0
6	1	1	1	1	1	1	26	1	3	1	2	2	32	3	3	4	2	7	0	3	0	7	0	3	0	55	0	0	1	0	0	0	3	0	7	0	1	1	1	1	0	1	0	1	0	0	0	0	0
6	1	1	1	1	1	1	26	1	3	1	2	2	32	3	3	4	2	7	0	3	0	7	0	3	0	55	0	0	1	0	0	0	3	0	7	0	1	1	1	1	0	1	0	1	0	0	0	0	0
6	1	1	1	1	1	1	26	1	1	3	2	2	35	2	3	2	1	2	1	3	0	2	1	3	0	25	0	0	1	0	0	0	3	0	7	0	1	1	3	1	0	1	0	1	0	1	1	0	0
6	1	1	1	1	1	1	26	1	1	3	2	2	35	2	3	2	1	2	1	3	0	2	1	3	0	25	0	0	1	0	0	0	3	0	7	0	1	1	3	1	0	1	0	1	0	1	1	0	0
6	1	1	1	1	1	1	26	1	1	3	2	2	35	2	3	2	1	2	1	3	0	2	1	3	0	25	0	0	1	0	0	0	3	0	7	0	1	1	3	1	0	1	0	1	0	1	1	0	0
6	1	1	1	1	1	1	26	1	1	3	2	2	35	2	3	2	1	2	1	3	0	2	1	3	0	25	0	0	1	0	0	0	3	0	7	0	1	1	3	1	0	1	0	1	0	1	1	0	0
6	1	1	1	1	1	1	26	1	1	3	2	2	35	2	3	2	1	2	1	3	0	2	1	3	0	25	0	0	1	0	0	0	3	0	7	0	1	1	3	1	0	1	0	1	0	1	1	0	0
6	1	1	1	1	1	1	26	1	1	3	2	2	35	2	3	2	1	2	1	3	0	2	1	3	0	25	0	0	1	0	0	0	3	0	7	0	1	1	3	1	0	1	0	1	0	1	1	0	0
6	1	1	1	1	1	1	26	1	1	3	2	2	35	2	3	2	1	2	1	3	0	2	1	3	0	25	0	0	1	0	0	0	3	0	7	0	1	1	3	1	0	1	0	1	0	1	1	0	0
6	1	1	1	1	1	1	26	1	1	3	2	2	35	2	3	2	1	2	1	3	0	2	1	3	0	25	0	0	1	0	0	0	3	0	7	0	1	1	3	1	0	1	0	1	0	1	1	0	0
6	1	1	1	1	1	1	26	1	1	4	1	2	35	3	3	4	2	7	0	3	0	7	0	3	0	25	0	0	1	0	0	0	3	0	7	1	1	1	1	1	0	1	0	1	0	1	0	0	0
6	1	1	1	1	1	1	26	1	1	4	1	2	35	3	3	4	2	7	0	3	0	7	0	3	0	25	0	0	1	0	0	0	3	0	7	1	1	1	1	1	0	1	0	1	0	1	0	0	0
6	1	1	1	1	1	1	26	1	1	4	1	2	35	3	3	4	2	7	0	3	0	7	0	3	0	25	0	0	1	0	0	0	3	0	7	1	1	1	1	1	0	1	0	1	0	1	0	0	0
6	1	1	1	1	1	1	26	1	1	4	1	2	35	3	3	4	2	7	0	3	0	7	0	3	0	25	0	0	1	0	0	0	3	0	7	1	1	1	1	1	0	1	0	1	0	1	0	0	0
6	1	1	1	1	1	1	26	1	1	4	1	2	35	3	3	4	2	7	0	3	0	7	0	3	0	25	0	0	1	0	0	0	3	0	7	1	1	1	1	1	0	1	0	1	0	1	0	0	0
6	1	1	1	1	1	1	26	1	1	4	1	2	35	3	3	4	2	7	0	3	0	7	0	3	0	25	0	0	1	0	0	0	3	0	7	1	1	1	1	1	0	1	0	1	0	1	0	0	0
6	1	1	1	1	1	1	26	1	1	4	1	2	35	3	3	4	2	7	0	3	0	7	0	3	0	25	0	0	1	0	0	0	3	0	7	1	1	1	1	1	0	1	0	1	0	1	0	0	0
6	1	1	1	1	1	1	27	1	1	3	1	2	35	2	3	4	2	5	1	3	0	5	1	3	0	25	0	0	1	0	0	0	3	0	7	0	1	1	1	1	0	1	0	1	0	0	0	0	0
6	1	1	1	1	1	1	27	1	1	3	1	2	35	2	3	4	2	5	1	3	0	5	1	3	0	25	0	0	1	0	0	0	3	0	7	0	1	1	1	1	0	1	0	1	0	0	0	0	0
6	1	1	1	1	1	1	27	1	1	3	1	2	35	2	3	4	2	5	1	3	0	5	1	3	0	25	0	0	1	0	0	0	3	0	7	0	1	1	1	1	0	1	0	1	0	0	0	0	0
6	1	1	1	1	1	1	27	1	1	3	1	2	35	2	3	4	2	5	1	3	0	5	1	3	0	25	0	0	1	0	0	0	3	0	7	0	1	1	1	1	0	1	0	1	0	0	0	0	0
6	1	1	1	1	1	1	27	1	1	3	1	2	35	2	3	4	2	5	1	3	0	5	1	3	0	25	0	0	1	0	0	0	3	0	7	0	1	1	1	1	0	1	0	1	0	0	0	0	0
6	1	1	1	1	1	1	27	1	1	3	1	2	35	2	3	4	2	5	1	3	0	5	1	3	0	25	0	0	1	0	0	0	3	0	7	0	1	1	1	1	0	1	0	1	0	0	0	0	0
6	1	1	1	1	1	1	27	1	1	3	1	2	35	2	3	4	2	5	1	3	0	5	1	3	0	25	0	0	1	0	0	0	3	0	7	0	1	1	1	1	0	1	0	1	0	0	0	0	0
6	1	1	1	1	1	1	27	1	1	3	1	2	35	2	3	4	2	5	1	3	0	5	1	3	0	25	0	0	1	0	0	0	3	0	7	0	1	1	1	1	0	1	0	1	0	0	0	0	0
6	1	0	0	1	1	1	28	1	1	3	1	2	30	2	3	3	1	2	1	3	0	2	1	3	0	15	0	0	1	0	0	0	3	0	7	1	1	1	2	2	0	2	0	2	0	0	0	0	0
6	1	0	0	1	1	1	28	1	1	3	1	2	30	2	3	3	1	2	1	3	0	2	1	3	0	15	0	0	1	0	0	0	3	0	7	1	1	1	2	2	0	2	0	2	0	0	0	0	0
6	1	0	0	1	1	1	28	1	1	3	1	2	30	2	3	3	1	2	1	3	0	2	1	3	0	15	0	0	1	0	0	0	3	0	7	1	1	1	2	2	0	2	0	2	0	0	0	0	0
6	1	0	0	1	1	1	28	1	1	3	1	2	30	2	3	3	1	2	1	3	0	2	1	3	0	15	0	0	1	0	0	0	3	0	7	1	1	1	2	2	0	2	0	2	0	0	0	0	0
6	1	0	0	1	1	1	28	1	1	3	1	2	30	2	3	3	1	2	1	3	0	2	1	3	0	15	0	0	1	0	0	0	3	0	7	1	1	1	2	2	0	2	0	2	0	0	0	0	0
6	1	0	0	1	1	1	28	1	1	3	1	2	30	2	3	3	1	2	1	3	0	2	1	3	0	15	0	0	1	0	0	0	3	0	7	1	1	1	2	2	0	2	0	2	0	0	0	0	0
6	1	0	0	1	1	1	28	1	1	2	1	2	30	2	3	3	1	2	1	3	0	2	1	3	0	15	0	0	1	0	0	0	3	0	7	1	1	1	2	2	0	2	0	2	0	0	0	0	0
6	1	0	1	1	1	1	28	1	1	6	2	2	37	2	3	2	1	2	1	3	0	2	1	3	0	30	0	0	1	0	0	0	3	0	7	0	1	1	2	2	0	2	0	2	0	1	0	0	0
6	1	0	1	1	1	1	28	1	1	1	2	2	37	2	3	2	1	2	1	3	0	2	1	3	0	30	0	0	1	0	0	0	3	0	7	0	1	1	2	2	0	2	0	2	0	1	0	0	0
6	1	0	1	1	1	1	28	1	1	1	2	2	37	2	3	2	1	2	1	3	0	2	1	3	0	30	0	0	1	0	0	0	3	0	7	0	1	1	2	2	0	2	0	2	0	1	0	0	0
6	1	0	1	1	1	1	28	1	1	1	2	2	37	2	3	2	1	2	1	3	0	2	1	3	0	30	0	0	1	0	0	0	3	0	7	0	1	1	2	2	0	2	0	2	0	1	0	0	0
6	1	0	1	1	1	1	28	1	1	1	2	2	37	2	3	2	1	2	1	3	0	2	1	3	0	30	0	0	1	0	0	0	3	0	7	0	1	1	2	2	0	2	0	2	0	1	0	0	0
6	1	0	1	1	1	1	28	1	1	1	2	2	37	2	3	2	1	2	1	3	0	2	1	3	0	30	0	0	1	0	0	0	3	0	7	0	1	1	2	2	0	2	0	2	0	1	0	0	0
6	1	0	1	1	1	1	28	1	1	1	2	2	37	2	3	2	1	2	1	3	0	2	1	3	0	30	0	0	1	0	0	0	3	0	7	0	1	1	2	2	0	2	0	2	0	1	0	0	0
6	1	0	0	1	1	1	28	1	1	6	3	2	35	1	2	3	2	1	1	3	0	1	1	3	0	10	0	0	1	0	0	0	3	0	7	0	1	1	1	1	0	1	0	1	0	0	0	0	0
6	1	0	0	1	1	1	28	1	1	1	3	2	35	1	2	3	2	1	1	3	0	1	1	3	0	10	0	0	1	0	0	0	3	0	7	0	1	1	1	1	0	1	0	1	0	0	0	0	0
6	1	0	0	1	1	1	28	1	1	1	1	2	35	1	2	3	2	1	1	3	0	1	1	3	0	10	0	0	1	0	0	0	3	0	7	0	1	1	1	1	0	1	0	1	0	0	0	0	0
6	1	0	0	1	1	1	28	1	1	1	1	2	35	1	2	3	2	1	1	3	0	1	1	3	0	10	0	0	1	0	0	0	3	0	7	0	1	1	1	1	0	1	0	1	0	0	0	0	0
6	1	0	0	1	1	1	28	1	1	1	1	2	35	1	2	3	2	1	1	3	0	1	1	3	0	10	0	0	1	0	0	0	3	0	7	0	1	1	1	1	0	1	0	1	0	0	0	0	0
6	1	0	0	1	1	1	28	1	1	1	1	2	35	1	2	3	2	1	1	3	0	1	1	3	0	10	0	0	1	0	0	0	3	0	7	0	1	1	1	1	0	1	0	1	0	0	0	0	0
6	1	0	0	1	1	1	28	1	1	1	1	2	35	3	2	3	2	1	1	3	0	1	1	3	0	10	0	0	1	0	0	0	3	0	7	0	1	1	1	1	0	1	0	1	0	0	0	0	0
6	1	0	0	0	1	1	28	1	1	3	1	2	33	3	4	3	2	7	0	3	0	7	0	3	0	20	0	0	1	0	0	0	3	0	7	0	1	1	2	1	0	1	0	1	0	0	0	0	0
6	1	0	0	0	1	1	28	1	1	3	1	2	33	3	4	3	2	7	0	3	0	7	0	3	0	20	0	0	1	0	0	0	3	0	7	0	1	1	2	1	0	1	0	1	0	0	0	0	0
6	1	0	0	0	1	1	28	1	1	3	1	2	33	3	4	3	2	7	0	3	0	7	0	3	0	20	0	0	1	0	0	0	3	0	7	0	1	1	2	1	0	1	0	1	0	0	0	0	0
6	1	0	0	0	1	1	28	1	1	3	1	2	33	3	4	3	2	7	0	3	0	7	0	3	0	20	0	0	1	0	0	0	3	0	7	0	1	1	2	1	0	1	0	1	0	0	0	0	0
6	1	0	0	0	1	1	28	1	1	3	1	2	33	3	4	3	2	7	0	3	0	7	0	3	0	20	0	0	1	0	0	0	3	0	7	0	1	1	2	1	0	1	0	1	0	0	0	0	0
6	1	0	0	0	1	1	28	1	1	3	1	2	33	3	4	3	2	7	0	3	0	7	0	3	0	20	0	0	1	0	0	0	3	0	7	0	1	1	2	1	0	1	0	1	0	0	0	0	0
6	1	0	0	0	1	1	28	1	1	3	1	2	33	3	4	3	2	7	0	3	0	7	0	3	0	20	0	0	1	0	0	0	3	0	7	0	1	1	2	1	0	1	0	1	0	0	0	0	0
6	1	1	1	1	1	1	30	1	1	3	1	2	35	2	4	3	2	7	0	3	0	7	0	3	0	30	0	0	1	0	0	0	3	0	7	1	1	1	2	1	0	1	0	1	0	0	0	0	0
6	1	1	1	1	1	1	30	1	1	3	1	2	35	2	4	3	2	7	0	3	0	7	0	3	0	30	0	0	1	0	0	0	3	0	7	1	1	1	2	1	0	1	0	1	0	0	0	0	0
6	1	1	1	1	1	1	30	1	1	3	1	2	35	2	4	3	2	7	0	3	0	7	0	3	0	30	0	0	1	0	0	0	3	0	7	1	1	1	2	1	0	1	0	1	0	0	0	0	0
6	1	1	1	1	1	1	30	1	1	3	1	2	35	2	4	3	2	7	0	3	0	7	0	3	0	30	0	0	1	0	0	0	3	0	7	1	1	1	2	1	0	1	0	1	0	0	0	0	0
6	1	1	1	1	1	1	30	1	1	3	1	2	35	2	4	3	2	7	0	3	0	7	0	3	0	30	0	0	1	0	0	0	3	0	7	1	1	1	2	1	0	1	0	1	0	0	0	0	0
6	1	1	1	1	1	1	30	1	1	3	1	2	35	2	4	3	2	7	0	3	0	7	0	3	0	30	0	0	1	0	0	0	3	0	7	1	1	1	2	1	0	1	0	1	0	0	0	0	0
6	1	1	1	1	1	1	30	1	1	3	1	2	35	2	4	3	2	7	0	3	0	7	0	3	0	30	0	0	1	0	0	0	3	0	7	1	1	1	2	1	0	1	0	1	0	0	0	0	0
6	1	0	0	0	1	1	30	1	1	3	1	2	35	3	4	3	2	2	1	3	0	2	1	2	1	15	0	0	1	0	0	0	3	0	7	1	1	1	2	2	0	2	0	2	0	0	0	0	0
6	1	0	0	0	1	1	30	1	1	3	1	2	35	3	4	3	2	2	1	3	0	2	1	2	1	15	0	0	1	0	0	0	3	0	7	1	1	1	2	2	0	2	0	2	0	0	0	0	0
6	1	0	0	0	1	1	30	1	1	3	1	2	35	3	4	3	2	2	1	3	0	2	1	2	1	15	0	0	1	0	0	0	3	0	7	1	1	1	2	2	0	2	0	2	0	0	0	0	0
6	1	0	0	0	1	1	30	1	1	3	1	2	35	3	4	3	2	2	1	3	0	2	1	2	1	15	0	0	1	0	0	0	3	0	7	1	1	1	2	2	0	2	0	2	0	0	0	0	0
6	1	0	0	0	1	1	30	1	1	3	1	2	35	3	4	3	2	2	1	3	0	2	1	2	1	15	0	0	1	0	0	0	3	0	7	1	1	1	2	2	0	2	0	2	0	0	0	0	0
6	1	0	0	0	1	1	30	1	1	3	1	2	35	3	4	3	2	2	1	3	0	2	1	2	1	15	0	0	1	0	0	0	3	0	7	1	1	1	2	2	0	2	0	2	0	0	0	0	0
6	1	0	0	0	1	1	30	1	1	3	1	2	35	3	4	3	2	2	1	3	0	2	1	2	1	15	0	0	1	0	0	0	3	0	7	1	1	1	2	2	0	2	0	2	0	0	0	0	0
6	1	1	1	1	1	1	30	1	1	3	2	2	36	2	3	2	1	5	1	3	0	5	1	3	0	30	0	0	1	0	0	0	3	0	7	1	1	1	2	2	0	2	0	2	0	1	0	0	0
6	1	1	1	1	1	1	30	1	1	3	2	2	36	2	3	2	1	5	1	3	0	5	1	3	0	30	0	0	1	0	0	0	3	0	7	1	1	1	2	2	0	2	0	2	0	1	0	0	0
6	1	1	1	1	1	1	30	1	1	3	2	2	36	2	3	2	1	5	1	3	0	5	1	3	0	30	0	0	1	0	0	0	3	0	7	1	1	1	2	2	0	2	0	2	0	1	0	0	0
6	1	1	1	1	1	1	30	1	1	3	2	2	36	2	3	2	1	5	1	3	0	5	1	3	0	30	0	0	1	0	0	0	3	0	7	1	1	1	2	2	0	2	0	2	0	1	0	0	0
6	1	1	1	1	1	1	30	1	1	3	2	2	36	2	3	2	1	5	1	3	0	5	1	3	0	30	0	0	1	0	0	0	3	0	7	1	1	1	2	2	0	2	0	2	0	1	0	0	0
6	1	1	1	1	1	1	30	1	1	3	2	2	36	2	3	2	1	5	1	3	0	5	1	3	0	30	0	0	1	0	0	0	3	0	7	1	1	1	2	2	0	2	0	2	0	1	0	0	0
6	1	1	1	1	1	1	30	1	1	3	2	2	36	2	3	2	1	5	1	3	0	5	1	3	0	30	0	0	1	0	0	0	3	0	7	1	1	1	2	2	0	2	0	2	0	1	0	0	0
6	1	1	1	1	1	1	30	1	1	3	2	2	36	2	3	2	1	5	1	3	0	5	1	3	0	30	0	0	1	0	0	0	3	0	7	1	1	1	2	2	0	2	0	2	0	1	0	0	0
6	1	1	1	1	1	1	30	1	1	3	1	2	35	3	2	4	2	5	1	3	0	5	1	3	0	10	0	0	1	0	0	0	3	0	7	0	1	1	2	1	0	1	0	1	0	0	0	0	0
6	1	1	1	1	1	1	30	1	1	3	1	2	35	3	2	4	2	5	1	3	0	5	1	3	0	10	0	0	1	0	0	0	3	0	7	0	1	1	2	1	0	1	0	1	0	0	0	0	0
6	1	1	1	1	1	1	30	1	1	3	1	2	35	3	2	4	2	5	1	3	0	5	1	3	0	10	0	0	1	0	0	0	3	0	7	0	1	1	2	1	0	1	0	1	0	0	0	0	0
6	1	1	1	1	1	1	30	1	1	3	1	2	35	3	2	4	2	5	1	3	0	5	1	3	0	10	0	0	1	0	0	0	3	0	7	0	1	1	2	1	0	1	0	1	0	0	0	0	0
6	1	1	1	1	1	1	30	1	1	3	1	2	35	3	2	4	2	5	1	3	0	5	1	3	0	10	0	0	1	0	0	0	3	0	7	0	1	1	2	1	0	1	0	1	0	0	0	0	0
6	1	1	1	1	1	1	30	1	1	3	1	2	35	3	2	4	2	5	1	3	0	5	1	3	0	10	0	0	1	0	0	0	3	0	7	0	1	1	2	1	0	1	0	1	0	0	0	0	0
6	1	1	1	1	1	1	30	1	1	2	1	2	35	3	2	4	2	5	1	3	0	5	1	3	0	10	0	0	1	0	0	0	3	0	7	0	1	1	2	1	0	1	0	1	0	0	0	0	0
6	1	0	1	1	1	1	30	1	1	3	1	2	35	3	3	4	2	2	1	3	0	2	1	2	1	30	0	0	1	0	0	0	3	0	7	0	1	1	2	1	0	1	0	1	0	0	0	0	0
6	1	0	1	1	1	1	30	1	1	3	1	2	35	3	3	4	2	2	1	3	0	2	1	2	1	30	0	0	1	0	0	0	3	0	7	0	1	1	2	1	0	1	0	1	0	0	0	0	0
6	1	0	1	1	1	1	30	1	1	3	1	2	35	3	3	4	2	2	1	3	0	2	1	2	1	30	0	0	1	0	0	0	3	0	7	0	1	1	2	1	0	1	0	1	0	0	0	0	0
6	1	0	1	1	1	1	30	1	1	3	1	2	35	3	3	4	2	2	1	3	0	2	1	2	1	30	0	0	1	0	0	0	3	0	7	0	1	1	2	1	0	1	0	1	0	0	0	0	0
6	1	0	1	1	1	1	30	1	1	3	1	2	35	3	3	4	2	2	1	3	0	2	1	2	1	30	0	0	1	0	0	0	3	0	7	0	1	1	2	1	0	1	0	1	0	0	0	0	0
6	1	0	1	1	1	1	30	1	1	3	1	2	35	3	3	4	2	2	1	3	0	2	1	2	1	30	0	0	1	0	0	0	3	0	7	0	1	1	2	1	0	1	0	1	0	0	0	0	0
6	1	0	1	1	1	1	30	1	1	3	2	2	35	3	3	2	1	2	1	3	0	2	1	2	1	28	0	0	1	0	0	0	3	0	7	1	1	1	3	2	0	2	0	2	0	1	1	0	0
6	1	0	1	1	1	1	30	1	1	3	2	2	35	3	3	2	1	2	1	3	0	2	1	2	1	28	0	0	1	0	0	0	3	0	7	1	1	1	3	2	0	2	0	2	0	1	1	0	0
6	1	0	1	1	1	1	30	1	1	3	2	2	35	3	3	2	1	2	1	3	0	2	1	2	1	28	0	0	1	0	0	0	3	0	7	1	1	1	3	2	0	2	0	2	0	1	1	0	0
6	1	0	1	1	1	1	30	1	1	3	2	2	35	3	3	2	1	2	1	3	0	2	1	2	1	28	0	0	1	0	0	0	3	0	7	1	1	1	3	2	0	2	0	2	0	1	1	0	0
6	1	0	1	1	1	1	30	1	1	3	2	2	35	3	3	2	1	2	1	3	0	2	1	2	1	28	0	0	1	0	0	0	3	0	7	1	1	1	3	2	0	2	0	2	0	1	1	0	0
6	1	0	1	1	1	1	30	1	1	3	2	2	35	3	3	2	1	2	1	3	0	2	1	2	1	28	0	0	1	0	0	0	3	0	7	1	1	1	3	2	0	2	0	2	0	1	1	0	0
6	1	0	1	1	1	1	30	1	1	3	2	2	35	3	3	2	1	2	1	3	0	2	1	2	1	28	0	0	1	0	0	0	3	0	7	1	1	1	3	2	0	2	0	2	0	1	1	0	0
6	1	1	1	1	1	1	30	1	1	3	1	2	35	3	2	5	2	5	1	3	0	5	1	3	0	90	0	0	1	0	0	0	3	0	7	0	1	1	2	1	0	1	0	1	0	0	0	0	0
6	1	1	1	1	1	1	30	1	1	3	1	2	35	3	2	5	2	5	1	3	0	5	1	3	0	90	0	0	1	0	0	0	3	0	7	0	1	1	2	1	0	1	0	1	0	0	0	0	0
6	1	1	1	1	1	1	30	1	1	3	1	2	35	3	2	5	2	5	1	3	0	5	1	3	0	90	0	0	1	0	0	0	3	0	7	0	1	1	2	1	0	1	0	1	0	0	0	0	0
6	1	1	1	1	1	1	30	1	1	3	1	2	35	3	2	5	2	5	1	3	0	5	1	3	0	90	0	0	1	0	0	0	3	0	7	0	1	1	2	1	0	1	0	1	0	0	0	0	0
6	1	1	1	1	1	1	30	1	1	3	1	2	35	3	2	5	2	5	1	3	0	5	1	3	0	90	0	0	1	0	0	0	3	0	7	0	1	1	2	1	0	1	0	1	0	0	0	0	0
6	1	1	1	1	1	1	30	1	1	3	1	2	35	3	2	5	2	5	1	3	0	5	1	3	0	90	0	0	1	0	0	0	3	0	7	0	1	1	2	1	0	1	0	1	0	0	0	0	0
6	1	1	1	1	1	1	30	1	1	3	1	2	35	3	2	5	2	5	1	3	0	5	1	3	0	90	0	0	1	0	0	0	3	0	7	0	1	1	2	1	0	1	0	1	0	0	0	0	0
6	1	1	1	1	1	1	30	1	1	2	1	2	35	3	2	5	2	5	1	3	0	5	1	3	0	90	0	0	1	0	0	0	3	0	7	0	1	1	2	1	0	1	0	1	0	0	0	0	0
6	1	0	1	1	1	1	30	1	1	3	1	2	40	3	3	4	2	8	0	3	0	8	0	3	0	30	0	0	1	0	0	0	3	0	7	0	1	1	2	1	0	1	0	1	0	0	0	0	0
6	1	0	1	1	1	1	30	1	1	3	1	2	40	3	3	4	2	8	0	3	0	8	0	3	0	30	0	0	1	0	0	0	3	0	7	0	1	1	2	1	0	1	0	1	0	0	0	0	0
6	1	0	1	1	1	1	30	1	1	3	1	2	40	3	3	4	2	8	0	3	0	8	0	3	0	30	0	0	1	0	0	0	3	0	7	0	1	1	2	1	0	1	0	1	0	0	0	0	0
6	1	0	1	1	1	1	30	1	1	3	1	2	40	3	3	4	2	8	0	3	0	8	0	3	0	30	0	0	1	0	0	0	3	0	7	0	1	1	2	1	0	1	0	1	0	0	0	0	0
6	1	0	1	1	1	1	30	1	1	3	1	2	40	3	3	4	2	8	0	3	0	8	0	3	0	30	0	0	1	0	0	0	3	0	7	0	1	1	2	1	0	1	0	1	0	0	0	0	0
6	1	0	1	1	1	1	30	1	1	3	1	2	40	3	3	4	2	8	0	3	0	8	0	3	0	30	0	0	1	0	0	0	3	0	7	0	1	1	2	1	0	1	0	1	0	0	0	0	0
6	1	0	0	1	1	1	31	1	1	6	3	1	#NULL!	#NULL!	#NULL!	2	1	2	1	3	0	2	1	3	0	25	0	0	1	0	0	0	3	0	7	1	1	1	2	1	0	1	0	1	0	1	1	0	0
6	1	0	0	1	1	1	31	1	1	1	3	1	#NULL!	#NULL!	#NULL!	2	1	2	1	3	0	2	1	3	0	25	0	0	1	0	0	0	3	0	7	1	1	1	2	1	0	1	0	1	0	1	1	0	0
6	1	0	0	1	1	1	31	1	1	1	3	1	#NULL!	#NULL!	#NULL!	2	1	2	1	3	0	2	1	3	0	25	0	0	1	0	0	0	3	0	7	1	1	1	2	1	0	1	0	1	0	1	1	0	0
6	1	0	0	1	1	1	31	1	1	1	1	1	#NULL!	#NULL!	#NULL!	2	1	2	1	3	0	2	1	3	0	25	0	0	1	0	0	0	3	0	7	1	1	1	2	1	0	1	0	1	0	1	1	0	0
6	1	0	0	1	1	1	31	1	1	1	1	1	#NULL!	#NULL!	#NULL!	2	1	2	1	3	0	2	1	3	0	25	0	0	1	0	0	0	3	0	7	1	1	1	2	1	0	1	0	1	0	1	1	0	0
6	1	0	0	1	1	1	31	1	1	1	1	1	#NULL!	#NULL!	#NULL!	2	1	2	1	3	0	2	1	3	0	25	0	0	1	0	0	0	3	0	7	1	1	1	2	1	0	1	0	1	0	1	1	0	0
6	1	0	0	1	1	1	31	1	1	1	1	1	#NULL!	#NULL!	#NULL!	2	1	2	1	3	0	2	1	3	0	25	0	0	1	0	0	0	3	0	7	1	1	1	2	1	0	1	0	1	0	1	1	0	0
6	1	0	0	1	1	1	33	1	1	3	1	2	35	3	2	4	2	5	1	3	0	5	1	3	0	3	0	0	1	0	0	0	3	0	7	0	1	1	2	1	0	1	0	1	0	0	0	0	0
6	1	0	0	1	1	1	33	1	1	3	1	2	35	3	2	4	2	5	1	3	0	5	1	3	0	3	0	0	1	0	0	0	3	0	7	0	1	1	2	1	0	1	0	1	0	0	0	0	0
6	1	0	0	1	1	1	33	1	1	3	1	2	35	3	2	4	2	5	1	3	0	5	1	3	0	3	0	0	1	0	0	0	3	0	7	0	1	1	2	1	0	1	0	1	0	0	0	0	0
6	1	0	0	1	1	1	33	1	1	3	1	2	35	3	2	4	2	5	1	3	0	5	1	3	0	3	0	0	1	0	0	0	3	0	7	0	1	1	2	1	0	1	0	1	0	0	0	0	0
6	1	0	0	1	1	1	33	1	1	3	1	2	35	3	2	4	2	5	1	3	0	5	1	3	0	3	0	0	1	0	0	0	3	0	7	0	1	1	2	1	0	1	0	1	0	0	0	0	0
6	1	0	0	1	1	1	33	1	1	3	1	2	35	3	2	4	2	5	1	3	0	5	1	3	0	3	0	0	1	0	0	0	3	0	7	0	1	1	2	1	0	1	0	1	0	0	0	0	0
6	1	0	0	1	1	1	33	1	1	3	1	2	35	3	2	4	2	5	1	3	0	5	1	3	0	3	0	0	1	0	0	0	3	0	7	0	1	1	2	1	0	1	0	1	0	0	0	0	0
7	1	0	0	0	1	0	23	1	1	3	1	2	22	3	2	4	2	1	1	3	0	1	1	3	0	8	1	1	3	0	0	0	2	1	7	1	4	0	2	1	0	2	0	2	0	1	1	1	0
7	1	0	1	0	1	0	23	1	1	3	1	2	22	3	2	6	2	1	1	3	0	1	1	3	0	30	1	1	3	0	0	0	1	1	7	1	2	0	5	2	0	2	0	2	0	1	1	1	0
7	1	1	0	0	1	0	23	1	1	3	1	2	22	3	2	6	2	1	1	3	0	1	1	3	0	30	1	1	3	0	0	0	1	1	7	1	2	0	5	2	0	2	0	2	0	1	1	1	0
7	1	0	0	0	1	0	19	1	1	3	1	2	22	3	2	4	2	1	1	3	0	1	1	3	0	8	1	1	3	0	0	0	2	1	7	1	4	0	2	1	0	2	0	2	0	1	1	1	0
7	1	1	0	1	1	0	19	1	1	3	1	2	22	3	2	6	2	1	1	3	0	1	1	3	0	30	1	1	3	0	0	0	1	1	7	1	2	0	5	2	0	2	0	2	0	1	1	1	0
7	1	0	0	0	1	0	19	1	1	3	1	2	22	3	2	4	2	1	1	3	0	1	1	3	0	8	1	1	3	0	0	0	2	1	7	1	4	0	2	1	0	2	0	2	0	1	1	1	0
7	1	1	0	1	1	1	21	1	1	3	1	2	24	3	3	2	1	1	1	3	0	1	1	3	0	25	1	1	3	0	0	0	1	1	7	0	2	0	1	1	0	1	0	1	0	1	1	0	0
7	1	0	1	0	1	1	24	1	1	3	1	2	30	3	4	3	1	1	1	3	0	1	1	3	0	47	1	1	3	0	0	0	1	1	7	0	2	0	1	1	0	1	0	1	0	0	0	0	0
7	1	1	0	0	1	1	24	1	1	3	1	2	30	3	4	3	1	1	1	3	0	1	1	3	0	47	1	1	3	0	0	0	1	1	7	0	2	0	1	1	0	1	0	1	0	0	0	0	0
7	1	1	0	0	1	1	24	1	1	3	1	2	30	3	4	3	1	1	1	3	0	1	1	3	0	47	1	1	3	0	0	0	1	1	7	0	2	0	1	1	0	1	0	1	0	0	0	0	0
7	1	0	0	1	1	1	25	1	1	3	1	2	30	3	3	5	2	1	1	3	0	1	1	3	0	20	1	1	3	0	0	0	3	0	7	1	1	1	2	2	0	2	0	2	0	1	0	0	0
7	1	1	0	1	1	1	25	1	1	3	1	2	30	3	3	5	2	1	1	3	0	1	1	3	0	20	1	1	3	0	0	0	3	0	7	1	1	1	2	2	0	2	0	2	0	1	0	0	0
7	1	1	0	1	1	1	25	1	1	3	1	2	30	3	3	5	2	1	1	3	0	1	1	3	0	20	1	1	3	0	0	0	3	0	7	1	1	1	2	2	0	2	0	2	0	1	0	0	0
7	1	1	0	1	1	1	26	1	1	3	1	2	35	2	4	4	2	1	1	3	0	1	1	3	0	5	1	0	3	0	0	0	1	1	7	1	1	1	2	3	1	3	1	3	1	0	0	0	0
7	1	1	0	0	1	1	26	1	1	3	1	2	35	2	4	4	2	1	1	3	0	1	1	3	0	5	1	0	3	0	0	0	1	1	7	1	1	1	2	3	1	3	1	3	1	0	0	0	0
7	1	1	0	0	1	1	27	1	1	3	1	2	35	2	4	4	2	1	1	3	0	1	1	3	0	5	1	0	3	0	0	0	1	1	7	1	1	1	2	3	1	3	1	3	1	0	0	0	0
7	1	1	0	1	1	1	31	1	1	4	1	2	28	3	5	2	1	1	1	3	0	1	1	3	0	10	0	1	3	1	1	2	1	1	7	0	1	1	3	2	0	1	0	2	0	1	1	0	0
7	1	1	0	0	1	1	31	1	1	4	1	2	28	3	5	2	1	1	1	3	0	1	1	3	0	10	0	1	3	1	1	2	1	1	7	0	1	1	3	2	0	1	0	2	0	1	1	0	0
7	1	1	0	0	1	1	31	1	1	4	1	2	28	3	5	2	1	1	1	3	0	1	1	3	0	10	0	1	3	1	1	2	1	1	7	0	1	1	3	2	0	1	0	2	0	1	1	0	0
7	1	1	0	0	1	1	35	1	1	4	1	2	35	3	4	3	2	1	1	3	0	1	1	3	0	10	1	0	3	0	0	0	1	1	7	1	2	0	1	2	0	2	0	2	0	0	0	0	0
7	1	1	0	0	1	1	35	1	1	4	1	2	35	3	4	3	2	1	1	3	0	1	1	3	0	10	1	0	3	0	0	0	1	1	7	1	2	0	1	2	0	2	0	2	0	0	0	0	0
7	1	1	0	0	1	1	35	1	1	4	1	2	35	3	4	3	2	1	1	3	0	1	1	3	0	10	1	0	3	0	0	0	1	1	7	1	2	0	1	2	0	2	0	2	0	0	0	0	0
7	1	0	0	1	1	1	19	1	1	6	3	1	#NULL!	#NULL!	#NULL!	3	1	1	1	1	1	9	0	3	0	34	0	0	4	0	0	0	1	1	3	0	1	1	2	1	0	1	0	1	0	0	0	0	0
7	1	0	0	1	1	1	19	1	1	1	3	1	#NULL!	#NULL!	#NULL!	3	1	1	1	1	1	9	0	3	0	34	0	0	4	0	0	0	1	1	3	0	1	1	2	1	0	1	0	1	0	0	0	0	0
7	1	0	0	1	1	1	19	1	1	1	1	1	#NULL!	#NULL!	#NULL!	3	1	1	1	1	1	9	0	3	0	34	0	0	4	0	0	0	1	1	3	0	1	1	2	1	0	1	0	1	0	0	0	0	0
7	1	0	0	1	1	1	19	1	1	1	1	1	#NULL!	#NULL!	#NULL!	3	1	1	1	1	1	9	0	3	0	34	0	0	4	0	0	0	1	1	3	0	1	1	2	1	0	1	0	1	0	0	0	0	0
7	1	0	0	1	1	1	19	1	1	1	1	1	#NULL!	#NULL!	#NULL!	3	1	1	1	1	1	9	0	3	0	34	0	0	4	0	0	0	1	1	3	0	1	1	2	1	0	1	0	1	0	0	0	0	0
7	1	0	0	1	1	1	19	1	1	1	1	1	#NULL!	#NULL!	#NULL!	3	1	1	1	1	1	9	0	3	0	34	0	0	4	0	0	0	1	1	3	0	1	1	2	1	0	1	0	1	0	0	0	0	0
7	1	0	0	1	1	1	19	4	4	3	3	2	42	2	4	5	2	1	1	3	0	1	1	3	0	45	0	1	1	0	0	0	2	1	7	0	3	0	2	2	0	2	0	2	0	0	0	0	0
7	1	0	0	1	1	1	19	4	4	3	3	2	42	2	4	5	2	1	1	3	0	1	1	3	0	45	0	1	1	0	0	0	2	1	7	0	3	0	2	2	0	2	0	2	0	0	0	0	0
7	1	0	0	1	1	1	19	4	4	3	3	2	42	2	4	5	2	1	1	3	0	1	1	3	0	45	0	1	1	0	0	0	2	1	7	0	3	0	2	2	0	2	0	2	0	0	0	0	0
7	1	0	0	1	1	1	19	4	4	3	3	2	42	2	4	5	2	1	1	3	0	1	1	3	0	45	0	1	1	0	0	0	2	1	7	0	3	0	2	2	0	2	0	2	0	0	0	0	0
7	1	0	0	1	1	1	19	4	4	3	3	2	42	2	4	5	2	1	1	3	0	1	1	3	0	45	0	1	1	0	0	0	2	1	7	0	3	0	2	2	0	2	0	2	0	0	0	0	0
7	1	0	0	1	1	1	19	4	4	3	3	2	42	2	4	5	2	1	1	3	0	1	1	3	0	45	0	1	1	0	0	0	2	1	7	0	3	0	2	2	0	2	0	2	0	0	0	0	0
7	1	1	0	1	1	1	19	1	1	3	1	2	22	3	2	3	1	1	1	1	1	1	1	3	0	30	1	1	2	0	0	0	1	1	7	1	2	0	2	1	0	2	0	2	0	1	1	1	0
7	1	1	0	1	1	1	19	1	1	3	1	2	22	3	2	3	1	1	1	1	1	1	1	3	0	30	1	1	2	0	0	0	1	1	7	1	2	0	2	1	0	2	0	2	0	1	1	1	0
7	1	1	0	1	1	1	19	1	1	3	1	2	22	3	2	3	1	1	1	1	1	1	1	3	0	30	1	1	2	0	0	0	1	1	7	1	2	0	2	1	0	2	0	2	0	1	1	1	0
7	1	1	0	1	1	1	19	1	1	3	1	2	22	3	2	3	1	1	1	1	1	1	1	3	0	30	1	1	2	0	0	0	1	1	7	1	2	0	2	1	0	2	0	2	0	1	1	1	0
7	1	1	0	1	1	1	19	1	1	3	1	2	22	3	2	3	1	1	1	1	1	1	1	3	0	30	1	1	2	0	0	0	1	1	7	1	2	0	2	1	0	2	0	2	0	1	1	1	0
7	1	1	0	1	1	1	19	1	1	3	1	2	22	3	2	3	1	1	1	1	1	1	1	3	0	30	1	1	2	0	0	0	1	1	7	1	2	0	2	1	0	2	0	2	0	1	1	1	0
7	1	1	0	1	1	1	19	1	1	2	1	2	22	3	2	3	1	1	1	1	1	1	1	3	0	30	1	1	2	0	0	0	1	1	7	1	2	0	2	1	0	2	0	2	0	1	1	1	0
7	1	0	0	1	1	1	20	1	1	4	1	2	28	1	6	2	1	1	1	2	1	1	1	3	0	35	1	1	3	0	0	0	2	1	7	1	2	0	3	3	1	3	1	3	1	0	0	0	0
7	1	0	0	1	1	1	20	1	1	4	1	2	28	1	6	2	1	1	1	2	1	1	1	3	0	35	1	1	3	0	0	0	2	1	7	1	2	0	3	3	1	3	1	3	1	0	0	0	0
7	1	0	0	1	1	1	20	1	1	4	1	2	28	1	6	2	1	1	1	2	1	1	1	3	0	35	1	1	3	0	0	0	2	1	7	1	2	0	3	3	1	3	1	3	1	0	0	0	0
7	1	0	0	1	1	1	20	1	1	4	1	2	28	1	6	2	1	1	1	2	1	1	1	3	0	35	1	1	3	0	0	0	2	1	7	1	2	0	3	3	1	3	1	3	1	0	0	0	0
7	1	0	0	1	1	1	20	1	1	4	1	2	28	1	6	2	1	1	1	2	1	1	1	3	0	35	1	1	3	0	0	0	2	1	7	1	2	0	3	3	1	3	1	3	1	0	0	0	0
7	1	0	0	1	1	1	20	1	1	4	1	2	28	1	6	2	1	1	1	2	1	1	1	3	0	35	1	1	3	0	0	0	2	1	7	1	2	0	3	3	1	3	1	3	1	0	0	0	0
7	1	0	0	1	1	1	20	1	1	4	1	2	28	1	6	2	1	1	1	2	1	1	1	3	0	35	1	1	3	0	0	0	2	1	7	1	2	0	3	3	1	3	1	3	1	0	0	0	0
7	1	0	0	0	1	1	20	1	1	3	1	2	22	3	2	4	2	2	1	3	0	2	1	2	1	30	0	1	4	0	0	0	1	1	7	1	1	1	2	1	0	1	0	1	0	1	1	0	0
7	1	1	0	1	1	1	20	1	1	3	1	2	22	3	2	6	2	1	1	3	0	1	1	3	0	30	1	1	3	0	0	0	1	1	7	1	2	0	5	2	0	2	0	2	0	1	1	1	0
7	1	0	0	0	1	1	20	1	1	3	1	2	22	3	2	4	2	1	1	3	0	1	1	3	0	8	1	1	3	0	0	0	2	1	7	1	4	0	2	1	0	2	0	2	0	1	1	1	0
7	1	0	0	0	1	1	20	1	1	3	1	2	22	3	2	4	2	2	1	3	0	2	1	2	1	30	0	1	4	0	0	0	1	1	7	1	1	1	2	1	0	1	0	1	0	1	1	0	0
7	1	0	0	0	1	1	20	1	1	3	1	2	22	3	2	4	2	2	1	3	0	2	1	2	1	30	0	1	4	0	0	0	1	1	7	1	1	1	2	1	0	1	0	1	0	1	1	0	0
7	1	1	0	1	1	1	20	1	1	3	1	2	22	3	2	6	2	1	1	3	0	1	1	3	0	30	1	1	3	0	0	0	1	1	7	1	2	0	5	2	0	2	0	2	0	1	1	1	0
7	1	0	0	0	1	1	20	1	1	3	1	2	22	3	2	4	2	1	1	3	0	1	1	3	0	8	1	1	3	0	0	0	2	1	7	1	4	0	2	1	0	2	0	2	0	1	1	1	0
7	1	0	0	0	1	1	20	1	1	3	1	2	22	3	2	4	2	2	1	3	0	2	1	2	1	30	0	1	4	0	0	0	1	1	7	1	1	1	2	1	0	1	0	1	0	1	1	0	0
7	1	0	0	0	1	1	20	1	1	3	1	2	22	3	2	4	2	2	1	3	0	2	1	2	1	30	0	1	4	0	0	0	1	1	7	1	1	1	2	1	0	1	0	1	0	1	1	0	0
7	1	1	0	1	1	1	20	1	1	3	1	2	22	3	2	6	2	1	1	3	0	1	1	3	0	30	1	1	3	0	0	0	1	1	7	1	2	0	5	2	0	2	0	2	0	1	1	1	0
7	1	0	0	0	1	1	20	1	1	3	1	2	22	3	2	4	2	1	1	3	0	1	1	3	0	8	1	1	3	0	0	0	2	1	7	1	4	0	2	1	0	2	0	2	0	1	1	1	0
7	1	0	0	0	1	1	20	1	1	3	1	2	22	3	2	4	2	2	1	3	0	2	1	2	1	30	0	1	4	0	0	0	1	1	7	1	1	1	2	1	0	1	0	1	0	1	1	0	0
7	1	0	0	0	1	1	20	1	1	2	1	2	22	3	2	4	2	2	1	3	0	2	1	2	1	30	0	1	4	0	0	0	1	1	7	1	1	1	2	1	0	1	0	1	0	1	1	0	0
7	1	0	0	0	1	1	20	1	1	3	1	2	22	3	5	5	2	5	1	3	0	5	1	3	0	30	0	1	3	0	0	0	1	1	7	0	2	0	2	1	0	1	0	1	0	1	1	1	1
7	1	0	0	0	1	1	20	1	1	3	1	2	22	3	5	5	2	5	1	3	0	5	1	3	0	30	0	1	3	0	0	0	1	1	7	0	2	0	2	1	0	1	0	1	0	1	1	1	1
7	1	0	0	0	1	1	20	1	1	3	1	2	22	3	5	5	2	5	1	3	0	5	1	3	0	30	0	1	3	0	0	0	1	1	7	0	2	0	2	1	0	1	0	1	0	1	1	1	1
7	1	0	0	0	1	1	20	1	1	3	1	2	22	3	5	5	2	5	1	3	0	5	1	3	0	30	0	1	3	0	0	0	1	1	7	0	2	0	2	1	0	1	0	1	0	1	1	1	1
7	1	0	0	0	1	1	20	1	1	3	1	2	22	3	5	5	2	5	1	3	0	5	1	3	0	30	0	1	3	0	0	0	1	1	7	0	2	0	2	1	0	1	0	1	0	1	1	1	1
7	1	0	0	0	1	1	20	1	1	3	1	2	22	3	5	5	2	5	1	3	0	5	1	3	0	30	0	1	3	0	0	0	1	1	7	0	2	0	2	1	0	1	0	1	0	1	1	1	1
7	1	0	0	0	1	1	20	1	1	3	1	2	22	3	5	5	2	5	1	3	0	5	1	3	0	30	0	1	3	0	0	0	1	1	7	0	2	0	2	1	0	1	0	1	0	1	1	1	1
7	1	0	0	1	1	1	20	1	1	4	1	2	22	3	3	2	1	1	1	3	0	1	1	3	0	12	1	1	3	0	0	0	1	1	7	0	2	0	1	1	0	1	0	1	0	1	1	0	0
7	1	0	0	1	1	1	20	1	1	4	1	2	22	3	3	2	1	1	1	3	0	1	1	3	0	12	1	1	3	0	0	0	1	1	7	0	2	0	1	1	0	1	0	1	0	1	1	0	0
7	1	0	0	1	1	1	20	1	1	4	1	2	22	3	3	2	1	1	1	3	0	1	1	3	0	12	1	1	3	0	0	0	1	1	7	0	2	0	1	1	0	1	0	1	0	1	1	0	0
7	1	0	0	1	1	1	20	1	1	4	1	2	22	3	3	2	1	1	1	3	0	1	1	3	0	12	1	1	3	0	0	0	1	1	7	0	2	0	1	1	0	1	0	1	0	1	1	0	0
7	1	0	0	1	1	1	20	1	1	4	1	2	22	3	3	2	1	1	1	3	0	1	1	3	0	12	1	1	3	0	0	0	1	1	7	0	2	0	1	1	0	1	0	1	0	1	1	0	0
7	1	0	0	1	1	1	20	1	1	4	1	2	22	3	3	2	1	1	1	3	0	1	1	3	0	12	1	1	3	0	0	0	1	1	7	0	2	0	1	1	0	1	0	1	0	1	1	0	0
7	1	0	0	1	1	1	20	1	1	4	1	2	22	3	3	2	1	1	1	3	0	1	1	3	0	12	1	1	3	0	0	0	1	1	7	0	2	0	1	1	0	1	0	1	0	1	1	0	0
7	1	0	0	1	1	1	20	1	1	5	1	2	25	3	4	2	1	1	1	1	1	1	1	3	0	20	1	1	3	0	0	0	1	1	7	0	2	0	3	3	1	3	1	3	1	1	1	0	0
7	1	0	0	1	1	1	20	1	1	5	1	2	25	3	4	2	1	1	1	1	1	1	1	3	0	20	1	1	3	0	0	0	1	1	7	0	2	0	3	3	1	3	1	3	1	1	1	0	0
7	1	0	0	1	1	1	20	1	1	5	1	2	25	3	4	2	1	1	1	1	1	1	1	3	0	20	1	1	3	0	0	0	1	1	7	0	2	0	3	3	1	3	1	3	1	1	1	0	0
7	1	0	0	1	1	1	20	1	1	5	1	2	25	3	4	2	1	1	1	1	1	1	1	3	0	20	1	1	3	0	0	0	1	1	7	0	2	0	3	3	1	3	1	3	1	1	1	0	0
7	1	0	0	1	1	1	20	1	1	5	1	2	25	3	4	2	1	1	1	1	1	1	1	3	0	20	1	1	3	0	0	0	1	1	7	0	2	0	3	3	1	3	1	3	1	1	1	0	0
7	1	0	0	1	1	1	20	1	1	5	1	2	25	3	4	2	1	1	1	1	1	1	1	3	0	20	1	1	3	0	0	0	1	1	7	0	2	0	3	3	1	3	1	3	1	1	1	0	0
7	1	0	0	1	1	1	20	1	1	5	1	2	25	3	4	2	1	1	1	1	1	1	1	3	0	20	1	1	3	0	0	0	1	1	7	0	2	0	3	3	1	3	1	3	1	1	1	0	0
7	1	0	0	0	1	1	20	1	5	3	1	2	45	1	6	5	2	1	1	3	0	1	1	3	0	35	0	1	3	1	1	8	2	1	7	0	2	0	1	3	1	3	1	3	1	1	0	0	0
7	1	0	0	0	1	1	20	1	5	3	1	2	45	1	6	5	2	1	1	3	0	1	1	3	0	35	0	1	3	1	1	8	2	1	7	0	2	0	1	3	1	3	1	3	1	1	0	0	0
7	1	0	0	0	1	1	20	1	5	3	1	2	45	1	6	5	2	1	1	3	0	1	1	3	0	35	0	1	3	1	1	8	2	1	7	0	2	0	1	3	1	3	1	3	1	1	0	0	0
7	1	0	0	0	1	1	20	1	5	3	1	2	45	1	6	5	2	1	1	3	0	1	1	3	0	35	0	1	3	1	1	8	2	1	7	0	2	0	1	3	1	3	1	3	1	1	0	0	0
7	1	0	0	0	1	1	20	1	5	3	1	2	45	1	6	5	2	1	1	3	0	1	1	3	0	35	0	1	3	1	1	8	2	1	7	0	2	0	1	3	1	3	1	3	1	1	0	0	0
7	1	0	0	0	1	1	20	1	5	3	1	2	45	1	6	5	2	1	1	3	0	1	1	3	0	35	0	1	3	1	1	8	2	1	7	0	2	0	1	3	1	3	1	3	1	1	0	0	0
7	1	0	0	0	1	1	20	1	5	2	1	2	45	1	6	5	2	1	1	3	0	1	1	3	0	35	0	1	3	1	1	8	2	1	7	0	2	0	1	3	1	3	1	3	1	1	0	0	0
7	1	1	0	1	1	1	20	1	1	3	1	2	25	2	3	2	1	1	1	3	0	1	1	3	0	2	1	0	3	0	0	0	1	1	7	1	1	1	1	2	0	2	0	2	0	0	0	0	0
7	1	1	0	1	1	1	20	1	1	3	1	2	25	2	3	2	1	1	1	3	0	1	1	3	0	2	1	0	3	0	0	0	1	1	7	1	1	1	1	2	0	2	0	2	0	0	0	0	0
7	1	1	0	1	1	1	20	1	1	3	1	2	25	2	3	2	1	1	1	3	0	1	1	3	0	2	1	0	3	0	0	0	1	1	7	1	1	1	1	2	0	2	0	2	0	0	0	0	0
7	1	1	0	1	1	1	20	1	1	3	1	2	25	2	3	2	1	1	1	3	0	1	1	3	0	2	1	0	3	0	0	0	1	1	7	1	1	1	1	2	0	2	0	2	0	0	0	0	0
7	1	1	0	1	1	1	20	1	1	3	1	2	25	2	3	2	1	1	1	3	0	1	1	3	0	2	1	0	3	0	0	0	1	1	7	1	1	1	1	2	0	2	0	2	0	0	0	0	0
7	1	1	0	1	1	1	20	1	1	3	1	2	25	2	3	2	1	1	1	3	0	1	1	3	0	2	1	0	3	0	0	0	1	1	7	1	1	1	1	2	0	2	0	2	0	0	0	0	0
7	1	1	0	1	1	1	20	1	1	3	1	2	25	2	3	2	1	1	1	3	0	1	1	3	0	2	1	0	3	0	0	0	1	1	7	1	1	1	1	2	0	2	0	2	0	0	0	0	0
7	1	0	1	1	1	1	20	1	1	4	1	2	25	2	4	2	1	1	1	3	0	1	1	3	0	10	1	1	3	1	1	2	1	1	7	0	1	1	1	2	0	2	0	2	0	0	0	0	0
7	1	0	1	1	1	1	20	1	1	4	1	2	25	2	4	2	1	1	1	3	0	1	1	3	0	10	1	1	3	1	1	2	1	1	7	0	1	1	1	2	0	2	0	2	0	0	0	0	0
7	1	0	1	1	1	1	20	1	1	4	1	2	25	2	4	2	1	1	1	3	0	1	1	3	0	10	1	1	3	1	1	2	1	1	7	0	1	1	1	2	0	2	0	2	0	0	0	0	0
7	1	0	1	1	1	1	20	1	1	4	1	2	25	2	4	2	1	1	1	3	0	1	1	3	0	10	1	1	3	1	1	2	1	1	7	0	1	1	1	2	0	2	0	2	0	0	0	0	0
7	1	0	1	1	1	1	20	1	1	4	1	2	25	2	4	2	1	1	1	3	0	1	1	3	0	10	1	1	3	1	1	2	1	1	7	0	1	1	1	2	0	2	0	2	0	0	0	0	0
7	1	0	1	1	1	1	20	1	1	4	1	2	25	2	4	2	1	1	1	3	0	1	1	3	0	10	1	1	3	1	1	2	1	1	7	0	1	1	1	2	0	2	0	2	0	0	0	0	0
7	1	0	0	1	1	1	20	1	1	3	1	2	27	3	3	2	1	1	1	3	0	1	1	3	0	31	1	1	3	0	0	0	1	1	7	0	2	0	1	2	0	2	0	2	0	1	0	1	0
7	1	0	0	1	1	1	20	1	1	3	1	2	27	3	3	2	1	1	1	3	0	1	1	3	0	31	1	1	3	0	0	0	1	1	7	0	2	0	1	2	0	2	0	2	0	1	0	1	0
7	1	0	0	1	1	1	20	1	1	3	1	2	27	3	3	2	1	1	1	3	0	1	1	3	0	31	1	1	3	0	0	0	1	1	7	0	2	0	1	2	0	2	0	2	0	1	0	1	0
7	1	0	0	1	1	1	20	1	1	3	1	2	27	3	3	2	1	1	1	3	0	1	1	3	0	31	1	1	3	0	0	0	1	1	7	0	2	0	1	2	0	2	0	2	0	1	0	1	0
7	1	0	0	1	1	1	20	1	1	3	1	2	27	3	3	2	1	1	1	3	0	1	1	3	0	31	1	1	3	0	0	0	1	1	7	0	2	0	1	2	0	2	0	2	0	1	0	1	0
7	1	0	0	1	1	1	20	1	1	3	1	2	27	3	3	2	1	1	1	3	0	1	1	3	0	31	1	1	3	0	0	0	1	1	7	0	2	0	1	2	0	2	0	2	0	1	0	1	0
7	1	0	0	1	1	1	20	1	1	5	1	2	30	6	3	3	1	1	1	3	0	1	1	1	1	20	0	0	3	1	1	2	1	1	7	1	1	1	2	3	1	3	1	3	1	0	0	0	0
7	1	0	0	1	1	1	20	1	1	5	1	2	30	6	3	3	1	1	1	3	0	1	1	1	1	20	0	0	3	1	1	2	1	1	7	1	1	1	2	3	1	3	1	3	1	0	0	0	0
7	1	0	0	1	1	1	20	1	1	5	1	2	30	6	3	3	1	1	1	3	0	1	1	1	1	20	0	0	3	1	1	2	1	1	7	1	1	1	2	3	1	3	1	3	1	0	0	0	0
7	1	0	0	1	1	1	20	1	1	5	1	2	30	6	3	3	1	1	1	3	0	1	1	1	1	20	0	0	3	1	1	2	1	1	7	1	1	1	2	3	1	3	1	3	1	0	0	0	0
7	1	0	0	1	1	1	20	1	1	5	1	2	30	6	3	3	1	1	1	3	0	1	1	1	1	20	0	0	3	1	1	2	1	1	7	1	1	1	2	3	1	3	1	3	1	0	0	0	0
7	1	0	0	1	1	1	20	1	1	5	1	2	30	6	3	3	1	1	1	3	0	1	1	1	1	20	0	0	3	1	1	2	1	1	7	1	1	1	2	3	1	3	1	3	1	0	0	0	0
7	1	0	0	0	1	1	20	1	1	3	3	2	45	3	5	5	2	1	1	3	0	1	1	3	0	30	0	1	3	1	1	5	1	1	7	1	1	1	3	2	0	3	1	3	1	1	1	1	1
7	1	0	0	0	1	1	20	1	1	3	3	2	45	3	5	5	2	1	1	3	0	1	1	3	0	30	0	1	3	1	1	5	1	1	7	1	1	1	3	2	0	3	1	3	1	1	1	1	1
7	1	0	0	0	1	1	20	1	1	3	3	2	45	3	5	5	2	1	1	3	0	1	1	3	0	30	0	1	3	1	1	5	1	1	7	1	1	1	3	2	0	3	1	3	1	1	1	1	1
7	1	0	0	0	1	1	20	1	1	3	3	2	45	3	5	5	2	1	1	3	0	1	1	3	0	30	0	1	3	1	1	5	1	1	7	1	1	1	3	2	0	3	1	3	1	1	1	1	1
7	1	0	0	0	1	1	20	1	1	3	3	2	45	3	5	5	2	1	1	3	0	1	1	3	0	30	0	1	3	1	1	5	1	1	7	1	1	1	3	2	0	3	1	3	1	1	1	1	1
7	1	0	0	0	1	1	20	1	1	3	3	2	45	3	5	5	2	1	1	3	0	1	1	3	0	30	0	1	3	1	1	5	1	1	7	1	1	1	3	2	0	3	1	3	1	1	1	1	1
7	1	0	0	0	1	1	20	1	1	3	3	2	45	3	5	5	2	1	1	3	0	1	1	3	0	30	0	1	3	1	1	5	1	1	7	1	1	1	3	2	0	3	1	3	1	1	1	1	1
7	1	1	0	1	1	1	21	1	1	3	1	2	24	3	3	2	1	1	1	3	0	1	1	3	0	25	1	1	3	0	0	0	1	1	7	0	2	0	1	1	0	1	0	1	0	1	1	0	0
7	1	1	0	1	1	1	21	1	1	3	1	2	24	3	3	2	1	1	1	3	0	1	1	3	0	25	1	1	3	0	0	0	1	1	7	0	2	0	1	1	0	1	0	1	0	1	1	0	0
7	1	1	0	1	1	1	21	1	1	3	1	2	24	3	3	2	1	1	1	3	0	1	1	3	0	25	1	1	3	0	0	0	1	1	7	0	2	0	1	1	0	1	0	1	0	1	1	0	0
7	1	1	0	1	1	1	21	1	1	3	1	2	24	3	3	2	1	1	1	3	0	1	1	3	0	25	1	1	3	0	0	0	1	1	7	0	2	0	1	1	0	1	0	1	0	1	1	0	0
7	1	1	0	1	1	1	21	1	1	3	1	2	24	3	3	2	1	1	1	3	0	1	1	3	0	25	1	1	3	0	0	0	1	1	7	0	2	0	1	1	0	1	0	1	0	1	1	0	0
7	1	0	0	1	1	1	22	1	1	3	1	2	25	2	4	2	1	1	1	3	0	1	1	3	0	50	1	1	3	0	0	0	1	1	7	0	1	1	3	2	0	2	0	2	0	1	1	0	0
7	1	0	0	1	1	1	22	1	1	3	1	2	25	2	4	2	1	1	1	3	0	1	1	3	0	50	1	1	3	0	0	0	1	1	7	0	1	1	3	2	0	2	0	2	0	1	1	0	0
7	1	0	0	1	1	1	22	1	1	3	1	2	25	2	4	2	1	1	1	3	0	1	1	3	0	50	1	1	3	0	0	0	1	1	7	0	1	1	3	2	0	2	0	2	0	1	1	0	0
7	1	0	0	1	1	1	22	1	1	3	1	2	25	2	4	2	1	1	1	3	0	1	1	3	0	50	1	1	3	0	0	0	1	1	7	0	1	1	3	2	0	2	0	2	0	1	1	0	0
7	1	0	0	1	1	1	22	1	1	3	1	2	25	2	4	2	1	1	1	3	0	1	1	3	0	50	1	1	3	0	0	0	1	1	7	0	1	1	3	2	0	2	0	2	0	1	1	0	0
7	1	0	0	1	1	1	22	1	1	3	1	2	25	2	4	2	1	1	1	3	0	1	1	3	0	50	1	1	3	0	0	0	1	1	7	0	1	1	3	2	0	2	0	2	0	1	1	0	0
7	1	0	1	1	1	1	22	1	1	3	1	2	25	3	3	2	1	1	1	1	1	1	1	3	0	37	1	1	3	1	1	3	1	1	7	0	1	1	3	2	0	2	0	2	0	1	0	0	0
7	1	0	1	1	1	1	22	1	1	3	1	2	25	3	3	2	1	1	1	1	1	1	1	3	0	37	1	1	3	1	1	3	1	1	7	0	1	1	3	2	0	2	0	2	0	1	0	0	0
7	1	0	1	1	1	1	22	1	1	3	1	2	25	3	3	2	1	1	1	1	1	1	1	3	0	37	1	1	3	1	1	3	1	1	7	0	1	1	3	2	0	2	0	2	0	1	0	0	0
7	1	0	1	1	1	1	22	1	1	3	1	2	25	3	3	2	1	1	1	1	1	1	1	3	0	37	1	1	3	1	1	3	1	1	7	0	1	1	3	2	0	2	0	2	0	1	0	0	0
7	1	0	1	1	1	1	22	1	1	3	1	2	25	3	3	2	1	1	1	1	1	1	1	3	0	37	1	1	3	1	1	3	1	1	7	0	1	1	3	2	0	2	0	2	0	1	0	0	0
7	1	0	1	1	1	1	22	1	1	3	1	2	25	3	3	2	1	1	1	1	1	1	1	3	0	37	1	1	3	1	1	3	1	1	7	0	1	1	3	2	0	2	0	2	0	1	0	0	0
7	1	0	0	1	1	1	22	1	1	3	1	2	30	2	4	2	1	1	1	3	0	1	1	3	0	10	1	1	3	0	0	0	1	1	7	1	1	1	2	2	0	2	0	2	0	0	0	0	0
7	1	0	0	1	1	1	22	1	1	3	1	2	30	2	4	2	1	1	1	3	0	1	1	3	0	10	1	1	3	0	0	0	1	1	7	1	1	1	2	2	0	2	0	2	0	0	0	0	0
7	1	0	0	1	1	1	22	1	1	3	1	2	30	2	4	2	1	1	1	3	0	1	1	3	0	10	1	1	3	0	0	0	1	1	7	1	1	1	2	2	0	2	0	2	0	0	0	0	0
7	1	0	0	1	1	1	22	1	1	3	1	2	30	2	4	2	1	1	1	3	0	1	1	3	0	10	1	1	3	0	0	0	1	1	7	1	1	1	2	2	0	2	0	2	0	0	0	0	0
7	1	0	0	1	1	1	22	1	1	3	1	2	30	2	4	2	1	1	1	3	0	1	1	3	0	10	1	1	3	0	0	0	1	1	7	1	1	1	2	2	0	2	0	2	0	0	0	0	0
7	1	0	0	1	1	1	22	1	1	3	1	2	30	2	4	2	1	1	1	3	0	1	1	3	0	10	1	1	3	0	0	0	1	1	7	1	1	1	2	2	0	2	0	2	0	0	0	0	0
7	1	0	0	1	1	1	22	1	1	3	1	2	30	2	4	2	1	1	1	3	0	1	1	3	0	10	1	1	3	0	0	0	1	1	7	1	1	1	2	2	0	2	0	2	0	0	0	0	0
7	1	0	0	1	1	1	22	1	1	3	1	2	25	3	3	2	1	1	1	3	0	1	1	3	0	20	1	1	3	0	0	0	1	1	7	1	2	0	1	2	0	2	0	2	0	0	0	0	0
7	1	0	0	1	1	1	22	1	1	3	1	2	25	3	3	2	1	1	1	3	0	1	1	3	0	20	1	1	3	0	0	0	1	1	7	1	2	0	1	2	0	2	0	2	0	0	0	0	0
7	1	0	0	1	1	1	22	1	1	3	1	2	25	3	3	2	1	1	1	3	0	1	1	3	0	20	1	1	3	0	0	0	1	1	7	1	2	0	1	2	0	2	0	2	0	0	0	0	0
7	1	0	0	1	1	1	22	1	1	3	1	2	25	3	3	2	1	1	1	3	0	1	1	3	0	20	1	1	3	0	0	0	1	1	7	1	2	0	1	2	0	2	0	2	0	0	0	0	0
7	1	0	0	1	1	1	22	1	1	3	1	2	25	3	3	2	1	1	1	3	0	1	1	3	0	20	1	1	3	0	0	0	1	1	7	1	2	0	1	2	0	2	0	2	0	0	0	0	0
7	1	0	0	1	1	1	22	1	1	3	1	2	25	3	3	2	1	1	1	3	0	1	1	3	0	20	1	1	3	0	0	0	1	1	7	1	2	0	1	2	0	2	0	2	0	0	0	0	0
7	1	0	0	1	1	1	22	1	1	3	1	2	25	3	3	2	1	1	1	3	0	1	1	3	0	20	1	1	3	0	0	0	1	1	7	1	2	0	1	2	0	2	0	2	0	0	0	0	0
7	1	0	0	0	1	1	22	1	1	6	3	2	30	2	2	2	1	1	1	3	0	1	1	3	0	40	1	1	3	0	0	0	1	1	7	0	1	1	2	2	0	2	0	2	0	1	1	0	0
7	1	0	0	0	1	1	22	1	1	1	3	2	30	2	2	2	1	1	1	3	0	1	1	3	0	40	1	1	3	0	0	0	1	1	7	0	1	1	2	2	0	2	0	2	0	1	1	0	0
7	1	0	0	0	1	1	22	1	1	1	3	2	30	2	2	2	1	1	1	3	0	1	1	3	0	40	1	1	3	0	0	0	1	1	7	0	1	1	2	2	0	2	0	2	0	1	1	0	0
7	1	0	0	0	1	1	22	1	1	1	1	2	30	2	2	2	1	1	1	3	0	1	1	3	0	40	1	1	3	0	0	0	1	1	7	0	1	1	2	2	0	2	0	2	0	1	1	0	0
7	1	0	0	0	1	1	22	1	1	1	1	2	30	2	2	2	1	1	1	3	0	1	1	3	0	40	1	1	3	0	0	0	1	1	7	0	1	1	2	2	0	2	0	2	0	1	1	0	0
7	1	0	0	0	1	1	22	1	1	1	1	2	30	2	2	2	1	1	1	3	0	1	1	3	0	40	1	1	3	0	0	0	1	1	7	0	1	1	2	2	0	2	0	2	0	1	1	0	0
7	1	0	0	0	1	1	22	1	1	1	1	2	30	2	2	2	1	1	1	3	0	1	1	3	0	40	1	1	3	0	0	0	1	1	7	0	1	1	2	2	0	2	0	2	0	1	1	0	0
7	1	0	0	0	1	1	24	1	1	4	1	2	34	3	5	4	2	1	1	3	0	1	1	3	0	5	1	1	3	0	0	0	1	1	7	0	2	0	3	3	1	3	1	3	1	1	1	0	0
7	1	0	0	0	1	1	24	1	1	4	1	2	34	3	5	4	2	1	1	3	0	1	1	3	0	5	1	1	3	0	0	0	1	1	7	0	2	0	3	3	1	3	1	3	1	1	1	0	0
7	1	0	0	0	1	1	24	1	1	4	1	2	34	3	5	4	2	1	1	3	0	1	1	3	0	5	1	1	3	0	0	0	1	1	7	0	2	0	3	3	1	3	1	3	1	1	1	0	0
7	1	0	0	0	1	1	24	1	1	4	1	2	34	3	5	4	2	1	1	3	0	1	1	3	0	5	1	1	3	0	0	0	1	1	7	0	2	0	3	3	1	3	1	3	1	1	1	0	0
7	1	0	0	0	1	1	24	1	1	4	1	2	34	3	5	4	2	1	1	3	0	1	1	3	0	5	1	1	3	0	0	0	1	1	7	0	2	0	3	3	1	3	1	3	1	1	1	0	0
7	1	0	0	0	1	1	24	1	1	4	1	2	34	3	5	4	2	1	1	3	0	1	1	3	0	5	1	1	3	0	0	0	1	1	7	0	2	0	3	3	1	3	1	3	1	1	1	0	0
7	1	0	0	0	1	1	24	1	1	4	1	2	34	3	5	4	2	1	1	3	0	1	1	3	0	5	1	1	3	0	0	0	1	1	7	0	2	0	3	3	1	3	1	3	1	1	1	0	0
7	1	1	0	1	1	1	24	1	1	3	1	2	28	2	4	4	2	1	1	3	0	1	1	3	0	20	1	1	3	0	0	0	1	1	7	0	1	1	2	2	0	2	0	2	0	0	0	0	0
7	1	0	0	0	1	1	24	1	1	3	1	2	26	2	3	3	1	1	1	3	0	1	1	3	0	18	1	1	3	0	0	0	1	1	7	1	1	1	2	2	0	2	0	2	0	1	0	0	0
7	1	1	0	1	1	1	24	1	1	3	1	2	28	2	4	4	2	1	1	3	0	1	1	3	0	20	1	1	3	0	0	0	1	1	7	0	1	1	2	2	0	2	0	2	0	0	0	0	0
7	1	0	0	0	1	1	24	1	1	3	1	2	26	2	3	3	1	1	1	3	0	1	1	3	0	18	1	1	3	0	0	0	1	1	7	1	1	1	2	2	0	2	0	2	0	1	0	0	0
7	1	1	0	1	1	1	24	1	1	3	1	2	28	2	4	4	2	1	1	3	0	1	1	3	0	20	1	1	3	0	0	0	1	1	7	0	1	1	2	2	0	2	0	2	0	0	0	0	0
7	1	0	0	0	1	1	24	1	1	3	1	2	26	2	3	3	1	1	1	3	0	1	1	3	0	18	1	1	3	0	0	0	1	1	7	1	1	1	2	2	0	2	0	2	0	1	0	0	0
7	1	1	0	1	1	1	24	1	1	3	1	2	28	2	4	4	2	1	1	3	0	1	1	3	0	20	1	1	3	0	0	0	1	1	7	0	1	1	2	2	0	2	0	2	0	0	0	0	0
7	1	0	0	0	1	1	24	1	1	3	1	2	26	2	3	3	1	1	1	3	0	1	1	3	0	18	1	1	3	0	0	0	1	1	7	1	1	1	2	2	0	2	0	2	0	1	0	0	0
7	1	1	0	1	1	1	24	1	1	3	1	2	28	2	4	4	2	1	1	3	0	1	1	3	0	20	1	1	3	0	0	0	1	1	7	0	1	1	2	2	0	2	0	2	0	0	0	0	0
7	1	0	0	0	1	1	24	1	1	3	1	2	26	2	3	3	1	1	1	3	0	1	1	3	0	18	1	1	3	0	0	0	1	1	7	1	1	1	2	2	0	2	0	2	0	1	0	0	0
7	1	1	0	1	1	1	24	1	1	3	1	2	28	2	4	4	2	1	1	3	0	1	1	3	0	20	1	1	3	0	0	0	1	1	7	0	1	1	2	2	0	2	0	2	0	0	0	0	0
7	1	0	0	0	1	1	24	1	1	3	1	2	26	2	3	3	1	1	1	3	0	1	1	3	0	18	1	1	3	0	0	0	1	1	7	1	1	1	2	2	0	2	0	2	0	1	0	0	0
7	1	1	0	1	1	1	24	1	1	3	1	2	28	2	4	4	2	1	1	3	0	1	1	3	0	20	1	1	3	0	0	0	1	1	7	0	1	1	2	2	0	2	0	2	0	0	0	0	0
7	1	0	0	0	1	1	24	1	1	3	1	2	26	2	3	3	1	1	1	3	0	1	1	3	0	18	1	1	3	0	0	0	1	1	7	1	1	1	2	2	0	2	0	2	0	1	0	0	0
7	1	1	0	1	1	1	24	1	1	3	1	2	30	3	4	3	1	1	1	3	0	1	1	3	0	47	1	1	3	0	0	0	1	1	7	0	2	0	1	1	0	1	0	1	0	0	0	0	0
7	1	1	0	1	1	1	24	1	1	3	1	2	30	3	4	3	1	1	1	3	0	1	1	3	0	47	1	1	3	0	0	0	1	1	7	0	2	0	1	1	0	1	0	1	0	0	0	0	0
7	1	1	0	1	1	1	24	1	1	3	1	2	30	3	4	3	1	1	1	3	0	1	1	3	0	47	1	1	3	0	0	0	1	1	7	0	2	0	1	1	0	1	0	1	0	0	0	0	0
7	1	0	0	1	1	1	25	1	1	3	1	2	25	3	3	2	1	1	1	3	0	1	1	3	0	28	1	1	3	0	0	0	1	1	7	0	2	0	2	3	1	3	1	3	1	0	0	0	0
7	1	0	1	1	1	1	25	1	1	3	1	2	25	3	4	2	1	1	1	3	0	1	1	3	0	10	1	1	3	0	0	0	1	1	7	1	2	0	4	3	1	3	1	3	1	1	1	0	0
7	1	0	0	1	1	1	25	1	1	3	1	2	25	3	3	2	1	1	1	3	0	1	1	3	0	28	1	1	3	0	0	0	1	1	7	0	2	0	2	3	1	3	1	3	1	0	0	0	0
7	1	0	1	1	1	1	25	1	1	3	1	2	25	3	4	2	1	1	1	3	0	1	1	3	0	10	1	1	3	0	0	0	1	1	7	1	2	0	4	3	1	3	1	3	1	1	1	0	0
7	1	0	0	1	1	1	25	1	1	3	1	2	25	3	3	2	1	1	1	3	0	1	1	3	0	28	1	1	3	0	0	0	1	1	7	0	2	0	2	3	1	3	1	3	1	0	0	0	0
7	1	0	1	1	1	1	25	1	1	3	1	2	25	3	4	2	1	1	1	3	0	1	1	3	0	10	1	1	3	0	0	0	1	1	7	1	2	0	4	3	1	3	1	3	1	1	1	0	0
7	1	0	0	1	1	1	25	1	1	3	1	2	25	3	3	2	1	1	1	3	0	1	1	3	0	28	1	1	3	0	0	0	1	1	7	0	2	0	2	3	1	3	1	3	1	0	0	0	0
7	1	0	1	1	1	1	25	1	1	3	1	2	25	3	4	2	1	1	1	3	0	1	1	3	0	10	1	1	3	0	0	0	1	1	7	1	2	0	4	3	1	3	1	3	1	1	1	0	0
7	1	0	0	1	1	1	25	1	1	3	1	2	25	3	3	2	1	1	1	3	0	1	1	3	0	28	1	1	3	0	0	0	1	1	7	0	2	0	2	3	1	3	1	3	1	0	0	0	0
7	1	0	1	1	1	1	25	1	1	3	1	2	25	3	4	2	1	1	1	3	0	1	1	3	0	10	1	1	3	0	0	0	1	1	7	1	2	0	4	3	1	3	1	3	1	1	1	0	0
[truncated: 1,527 more rows]
[truncated: 159 more columns]
